# Supplementary material for: Residual-based approach for authenticating pattern of multi-style diacritical Arabic texts
Source: PLoS One. 2018 Jun 20;13(6):e0198284. doi: 10.1371/journal.pone.0198284 (PMC6010264; doi:10.1371/journal.pone.0198284)
Supplement: S1 Dataset — (TXT) [file pone.0198284.s001.txt]

Given verse is: بِسْمِ اللَهِ الرَحْمَنِ الرَحِيمِ عَبَسَ وَتَوَلَي binary representation of this verse is :
11011000 10101000 11011001 10010000 11011000 10110011 11011001 10010010 11011001 10000101 11011001 10010000 00100000 11011000 10100111 11011001 10000100 11011001 10000100 11011001 10001110 11011001 10000111 11011001 10010000 00100000 11011000 10100111 11011001 10000100 11011000 10110001 11011001 10001110 11011000 10101101 11011001 10010010 11011001 10000101 11011001 10001110 11011001 10000110 11011001 10010000 00100000 11011000 10100111 11011001 10000100 11011000 10110001 11011001 10001110 11011000 10101101 11011001 10010000 11011001 10001010 11011001 10000101 11011001 10010000 00100000 11011000 10111001 11011001 10001110 11011000 10101000 11011001 10001110 11011000 10110011 11011001 10001110 00100000 11011001 10001000 11011001 10001110 11011000 10101010 11011001 10001110 11011001 10001000 11011001 10001110 11011001 10000100 11011001 10001110 11011001 10001010 

Given verse is: اَن جَااَهُ الْاَعْمَي binary representation of this verse is :
11011000 10100111 11011001 10001110 11011001 10000110 00100000 11011000 10101100 11011001 10001110 11011000 10100111 11011000 10100111 11011001 10001110 11011001 10000111 11011001 10001111 00100000 11011000 10100111 11011001 10000100 11011001 10010010 11011000 10100111 11011001 10001110 11011000 10111001 11011001 10010010 11011001 10000101 11011001 10001110 11011001 10001010 

Given verse is: وَمَا يُدْرِيكَ لَعَلَهُ يَزَّكَّي binary representation of this verse is :
11011001 10001000 11011001 10001110 11011001 10000101 11011001 10001110 11011000 10100111 00100000 11011001 10001010 11011001 10001111 11011000 10101111 11011001 10010010 11011000 10110001 11011001 10010000 11011001 10001010 11011001 10000011 11011001 10001110 00100000 11011001 10000100 11011001 10001110 11011000 10111001 11011001 10001110 11011001 10000100 11011001 10001110 11011001 10000111 11011001 10001111 00100000 11011001 10001010 11011001 10001110 11011000 10110010 11011001 10010001 11011001 10001110 11011001 10000011 11011001 10010001 11011001 10001110 11011001 10001010 

Given verse is: اَو يَذَّكَّرُ فَتَنفَعَهُ الذِّكْرَي binary representation of this verse is :
11011000 10100111 11011001 10001110 11011001 10001000 00100000 11011001 10001010 11011001 10001110 11011000 10110000 11011001 10010001 11011001 10001110 11011001 10000011 11011001 10010001 11011001 10001110 11011000 10110001 11011001 10001111 00100000 11011001 10000001 11011001 10001110 11011000 10101010 11011001 10001110 11011001 10000110 11011001 10000001 11011001 10001110 11011000 10111001 11011001 10001110 11011001 10000111 11011001 10001111 00100000 11011000 10100111 11011001 10000100 11011000 10110000 11011001 10010001 11011001 10010000 11011001 10000011 11011001 10010010 11011000 10110001 11011001 10001110 11011001 10001010 

Given verse is: اَم َا مَنِ اسْتَغْنَي binary representation of this verse is :
11011000 10100111 11011001 10001110 11011001 10000101 00100000 11011001 10001110 11011000 10100111 00100000 11011001 10000101 11011001 10001110 11011001 10000110 11011001 10010000 00100000 11011000 10100111 11011000 10110011 11011001 10010010 11011000 10101010 11011001 10001110 11011000 10111010 11011001 10010010 11011001 10000110 11011001 10001110 11011001 10001010 

Given verse is: فَاَنتَ لَهُ تَصَدَّي binary representation of this verse is :
11011001 10000001 11011001 10001110 11011000 10100111 11011001 10001110 11011001 10000110 11011000 10101010 11011001 10001110 00100000 11011001 10000100 11011001 10001110 11011001 10000111 11011001 10001111 00100000 11011000 10101010 11011001 10001110 11011000 10110101 11011001 10001110 11011000 10101111 11011001 10010001 11011001 10001110 11011001 10001010 

Given verse is: وَمَا عَلَيْكَ اَلَا يَزَّكَّي binary representation of this verse is :
11011001 10001000 11011001 10001110 11011001 10000101 11011001 10001110 11011000 10100111 00100000 11011000 10111001 11011001 10001110 11011001 10000100 11011001 10001110 11011001 10001010 11011001 10010010 11011001 10000011 11011001 10001110 00100000 11011000 10100111 11011001 10001110 11011001 10000100 11011001 10001110 11011000 10100111 00100000 11011001 10001010 11011001 10001110 11011000 10110010 11011001 10010001 11011001 10001110 11011001 10000011 11011001 10010001 11011001 10001110 11011001 10001010 

Given verse is: وَاَم َا مَن جَااَكَ يَسْعَي binary representation of this verse is :
11011001 10001000 11011001 10001110 11011000 10100111 11011001 10001110 11011001 10000101 00100000 11011001 10001110 11011000 10100111 00100000 11011001 10000101 11011001 10001110 11011001 10000110 00100000 11011000 10101100 11011001 10001110 11011000 10100111 11011000 10100111 11011001 10001110 11011001 10000011 11011001 10001110 00100000 11011001 10001010 11011001 10001110 11011000 10110011 11011001 10010010 11011000 10111001 11011001 10001110 11011001 10001010 

Given verse is: وَهُوَ يَخْشَي binary representation of this verse is :
11011001 10001000 11011001 10001110 11011001 10000111 11011001 10001111 11011001 10001000 11011001 10001110 00100000 11011001 10001010 11011001 10001110 11011000 10101110 11011001 10010010 11011000 10110100 11011001 10001110 11011001 10001010 

Given verse is: فَاَنتَ عَنهُ تَلَهَّي binary representation of this verse is :
11011001 10000001 11011001 10001110 11011000 10100111 11011001 10001110 11011001 10000110 11011000 10101010 11011001 10001110 00100000 11011000 10111001 11011001 10001110 11011001 10000110 11011001 10000111 11011001 10001111 00100000 11011000 10101010 11011001 10001110 11011001 10000100 11011001 10001110 11011001 10000111 11011001 10010001 11011001 10001110 11011001 10001010 

Given verse is: كَلَا اِنَهَا تَذْكِرَةٌ binary representation of this verse is :
11011001 10000011 11011001 10001110 11011001 10000100 11011001 10001110 11011000 10100111 00100000 11011000 10100111 11011001 10010000 11011001 10000110 11011001 10001110 11011001 10000111 11011001 10001110 11011000 10100111 00100000 11011000 10101010 11011001 10001110 11011000 10110000 11011001 10010010 11011001 10000011 11011001 10010000 11011000 10110001 11011001 10001110 11011000 10101001 11011001 10001100 

Given verse is: فَمَن شَااَ ذَكَرَهُ binary representation of this verse is :
11011001 10000001 11011001 10001110 11011001 10000101 11011001 10001110 11011001 10000110 00100000 11011000 10110100 11011001 10001110 11011000 10100111 11011000 10100111 11011001 10001110 00100000 11011000 10110000 11011001 10001110 11011001 10000011 11011001 10001110 11011000 10110001 11011001 10001110 11011001 10000111 11011001 10001111 

Given verse is: فِي صُحُفٍ مُكَرَمَةٍ binary representation of this verse is :
11011001 10000001 11011001 10010000 11011001 10001010 00100000 11011000 10110101 11011001 10001111 11011000 10101101 11011001 10001111 11011001 10000001 11011001 10001101 00100000 11011001 10000101 11011001 10001111 11011001 10000011 11011001 10001110 11011000 10110001 11011001 10001110 11011001 10000101 11011001 10001110 11011000 10101001 11011001 10001101 

Given verse is: مَرْفُوعَةٍ مُطَهَّرَةٍ binary representation of this verse is :
11011001 10000101 11011001 10001110 11011000 10110001 11011001 10010010 11011001 10000001 11011001 10001111 11011001 10001000 11011000 10111001 11011001 10001110 11011000 10101001 11011001 10001101 00100000 11011001 10000101 11011001 10001111 11011000 10110111 11011001 10001110 11011001 10000111 11011001 10010001 11011001 10001110 11011000 10110001 11011001 10001110 11011000 10101001 11011001 10001101 

Given verse is: بِاَيْدِي سَفَرَةٍ binary representation of this verse is :
11011000 10101000 11011001 10010000 11011000 10100111 11011001 10001110 11011001 10001010 11011001 10010010 11011000 10101111 11011001 10010000 11011001 10001010 00100000 11011000 10110011 11011001 10001110 11011001 10000001 11011001 10001110 11011000 10110001 11011001 10001110 11011000 10101001 11011001 10001101 

Given verse is: كِرَامٍ بَرَرَةٍ binary representation of this verse is :
11011001 10000011 11011001 10010000 11011000 10110001 11011001 10001110 11011000 10100111 11011001 10000101 11011001 10001101 00100000 11011000 10101000 11011001 10001110 11011000 10110001 11011001 10001110 11011000 10110001 11011001 10001110 11011000 10101001 11011001 10001101 

Given verse is: قُتِلَ الْاِنسَانُ مَا اَكْفَرَهُ binary representation of this verse is :
11011001 10000010 11011001 10001111 11011000 10101010 11011001 10010000 11011001 10000100 11011001 10001110 00100000 11011000 10100111 11011001 10000100 11011001 10010010 11011000 10100111 11011001 10010000 11011001 10000110 11011000 10110011 11011001 10001110 11011000 10100111 11011001 10000110 11011001 10001111 00100000 11011001 10000101 11011001 10001110 11011000 10100111 00100000 11011000 10100111 11011001 10001110 11011001 10000011 11011001 10010010 11011001 10000001 11011001 10001110 11011000 10110001 11011001 10001110 11011001 10000111 11011001 10001111 

Given verse is: مِن اَيِّ شَيْاٍ خَلَقَهُ binary representation of this verse is :
11011001 10000101 11011001 10010000 11011001 10000110 00100000 11011000 10100111 11011001 10001110 11011001 10001010 11011001 10010001 11011001 10010000 00100000 11011000 10110100 11011001 10001110 11011001 10001010 11011001 10010010 11011000 10100111 11011001 10001101 00100000 11011000 10101110 11011001 10001110 11011001 10000100 11011001 10001110 11011001 10000010 11011001 10001110 11011001 10000111 11011001 10001111 

Given verse is: مِن نُطْفَةٍ خَلَقَهُ فَقَدَّرَهُ binary representation of this verse is :
11011001 10000101 11011001 10010000 11011001 10000110 00100000 11011001 10000110 11011001 10001111 11011000 10110111 11011001 10010010 11011001 10000001 11011001 10001110 11011000 10101001 11011001 10001101 00100000 11011000 10101110 11011001 10001110 11011001 10000100 11011001 10001110 11011001 10000010 11011001 10001110 11011001 10000111 11011001 10001111 00100000 11011001 10000001 11011001 10001110 11011001 10000010 11011001 10001110 11011000 10101111 11011001 10010001 11011001 10001110 11011000 10110001 11011001 10001110 11011001 10000111 11011001 10001111 

Given verse is: ثُم َ السَّبِيلَ يَسَّرَهُ binary representation of this verse is :
11011000 10101011 11011001 10001111 11011001 10000101 00100000 11011001 10001110 00100000 11011000 10100111 11011001 10000100 11011000 10110011 11011001 10010001 11011001 10001110 11011000 10101000 11011001 10010000 11011001 10001010 11011001 10000100 11011001 10001110 00100000 11011001 10001010 11011001 10001110 11011000 10110011 11011001 10010001 11011001 10001110 11011000 10110001 11011001 10001110 11011001 10000111 11011001 10001111 

Given verse is: ثُم َ اَمَاتَهُ فَاَقْبَرَهُ binary representation of this verse is :
11011000 10101011 11011001 10001111 11011001 10000101 00100000 11011001 10001110 00100000 11011000 10100111 11011001 10001110 11011001 10000101 11011001 10001110 11011000 10100111 11011000 10101010 11011001 10001110 11011001 10000111 11011001 10001111 00100000 11011001 10000001 11011001 10001110 11011000 10100111 11011001 10001110 11011001 10000010 11011001 10010010 11011000 10101000 11011001 10001110 11011000 10110001 11011001 10001110 11011001 10000111 11011001 10001111 

Given verse is: ثُم َ اِذَا شَااَ اَنشَرَهُ binary representation of this verse is :
11011000 10101011 11011001 10001111 11011001 10000101 00100000 11011001 10001110 00100000 11011000 10100111 11011001 10010000 11011000 10110000 11011001 10001110 11011000 10100111 00100000 11011000 10110100 11011001 10001110 11011000 10100111 11011000 10100111 11011001 10001110 00100000 11011000 10100111 11011001 10001110 11011001 10000110 11011000 10110100 11011001 10001110 11011000 10110001 11011001 10001110 11011001 10000111 11011001 10001111 

Given verse is: كَلَا لَم َا يَقْضِ مَا اَمَرَهُ binary representation of this verse is :
11011001 10000011 11011001 10001110 11011001 10000100 11011001 10001110 11011000 10100111 00100000 11011001 10000100 11011001 10001110 11011001 10000101 00100000 11011001 10001110 11011000 10100111 00100000 11011001 10001010 11011001 10001110 11011001 10000010 11011001 10010010 11011000 10110110 11011001 10010000 00100000 11011001 10000101 11011001 10001110 11011000 10100111 00100000 11011000 10100111 11011001 10001110 11011001 10000101 11011001 10001110 11011000 10110001 11011001 10001110 11011001 10000111 11011001 10001111 

Given verse is: فَلْيَنظُرِ الْاِنسَانُ اِلَي طَعَامِهِ binary representation of this verse is :
11011001 10000001 11011001 10001110 11011001 10000100 11011001 10010010 11011001 10001010 11011001 10001110 11011001 10000110 11011000 10111000 11011001 10001111 11011000 10110001 11011001 10010000 00100000 11011000 10100111 11011001 10000100 11011001 10010010 11011000 10100111 11011001 10010000 11011001 10000110 11011000 10110011 11011001 10001110 11011000 10100111 11011001 10000110 11011001 10001111 00100000 11011000 10100111 11011001 10010000 11011001 10000100 11011001 10001110 11011001 10001010 00100000 11011000 10110111 11011001 10001110 11011000 10111001 11011001 10001110 11011000 10100111 11011001 10000101 11011001 10010000 11011001 10000111 11011001 10010000 

Given verse is: اَنَا صَبَبنَا الْمَااَ صَبًّا binary representation of this verse is :
11011000 10100111 11011001 10001110 11011001 10000110 11011001 10001110 11011000 10100111 00100000 11011000 10110101 11011001 10001110 11011000 10101000 11011001 10001110 11011000 10101000 11011001 10000110 11011001 10001110 11011000 10100111 00100000 11011000 10100111 11011001 10000100 11011001 10010010 11011001 10000101 11011001 10001110 11011000 10100111 11011000 10100111 11011001 10001110 00100000 11011000 10110101 11011001 10001110 11011000 10101000 11011001 10010001 11011001 10001011 11011000 10100111 

Given verse is: ثُم َ شَقَقْنَا الْاَرْضَ شَقًّا binary representation of this verse is :
11011000 10101011 11011001 10001111 11011001 10000101 00100000 11011001 10001110 00100000 11011000 10110100 11011001 10001110 11011001 10000010 11011001 10001110 11011001 10000010 11011001 10010010 11011001 10000110 11011001 10001110 11011000 10100111 00100000 11011000 10100111 11011001 10000100 11011001 10010010 11011000 10100111 11011001 10001110 11011000 10110001 11011001 10010010 11011000 10110110 11011001 10001110 00100000 11011000 10110100 11011001 10001110 11011001 10000010 11011001 10010001 11011001 10001011 11011000 10100111 

Given verse is: فَاَنبَتْنَا فِيهَا حَبًّا binary representation of this verse is :
11011001 10000001 11011001 10001110 11011000 10100111 11011001 10001110 11011001 10000110 11011000 10101000 11011001 10001110 11011000 10101010 11011001 10010010 11011001 10000110 11011001 10001110 11011000 10100111 00100000 11011001 10000001 11011001 10010000 11011001 10001010 11011001 10000111 11011001 10001110 11011000 10100111 00100000 11011000 10101101 11011001 10001110 11011000 10101000 11011001 10010001 11011001 10001011 11011000 10100111 

Given verse is: وَعِنَبًا وَقَضْبًا binary representation of this verse is :
11011001 10001000 11011001 10001110 11011000 10111001 11011001 10010000 11011001 10000110 11011001 10001110 11011000 10101000 11011001 10001011 11011000 10100111 00100000 11011001 10001000 11011001 10001110 11011001 10000010 11011001 10001110 11011000 10110110 11011001 10010010 11011000 10101000 11011001 10001011 11011000 10100111 

Given verse is: وَزَيْتُونًا وَنَخْلًا binary representation of this verse is :
11011001 10001000 11011001 10001110 11011000 10110010 11011001 10001110 11011001 10001010 11011001 10010010 11011000 10101010 11011001 10001111 11011001 10001000 11011001 10000110 11011001 10001011 11011000 10100111 00100000 11011001 10001000 11011001 10001110 11011001 10000110 11011001 10001110 11011000 10101110 11011001 10010010 11011001 10000100 11011001 10001011 11011000 10100111 

Given verse is: وَحَدَايِقَ غُلْبًا binary representation of this verse is :
11011001 10001000 11011001 10001110 11011000 10101101 11011001 10001110 11011000 10101111 11011001 10001110 11011000 10100111 11011001 10001010 11011001 10010000 11011001 10000010 11011001 10001110 00100000 11011000 10111010 11011001 10001111 11011001 10000100 11011001 10010010 11011000 10101000 11011001 10001011 11011000 10100111 

Given verse is: وَفَاكِهَةً وَاَبًّا binary representation of this verse is :
11011001 10001000 11011001 10001110 11011001 10000001 11011001 10001110 11011000 10100111 11011001 10000011 11011001 10010000 11011001 10000111 11011001 10001110 11011000 10101001 11011001 10001011 00100000 11011001 10001000 11011001 10001110 11011000 10100111 11011001 10001110 11011000 10101000 11011001 10010001 11011001 10001011 11011000 10100111 

Given verse is: مَتَاعًا لَكُم وَلِاَنعَامِكُم binary representation of this verse is :
11011001 10000101 11011001 10001110 11011000 10101010 11011001 10001110 11011000 10100111 11011000 10111001 11011001 10001011 11011000 10100111 00100000 11011001 10000100 11011001 10001110 11011001 10000011 11011001 10001111 11011001 10000101 00100000 11011001 10001000 11011001 10001110 11011001 10000100 11011001 10010000 11011000 10100111 11011001 10001110 11011001 10000110 11011000 10111001 11011001 10001110 11011000 10100111 11011001 10000101 11011001 10010000 11011001 10000011 11011001 10001111 11011001 10000101 

Given verse is: فَاِذَا جَااَتِ الصَّاخَّةُ binary representation of this verse is :
11011001 10000001 11011001 10001110 11011000 10100111 11011001 10010000 11011000 10110000 11011001 10001110 11011000 10100111 00100000 11011000 10101100 11011001 10001110 11011000 10100111 11011000 10100111 11011001 10001110 11011000 10101010 11011001 10010000 00100000 11011000 10100111 11011001 10000100 11011000 10110101 11011001 10010001 11011001 10001110 11011000 10100111 11011000 10101110 11011001 10010001 11011001 10001110 11011000 10101001 11011001 10001111 

Given verse is: يَومَ يَفِرُ الْمَرْاُ مِن اَخِيهِ binary representation of this verse is :
11011001 10001010 11011001 10001110 11011001 10001000 11011001 10000101 11011001 10001110 00100000 11011001 10001010 11011001 10001110 11011001 10000001 11011001 10010000 11011000 10110001 11011001 10001111 00100000 11011000 10100111 11011001 10000100 11011001 10010010 11011001 10000101 11011001 10001110 11011000 10110001 11011001 10010010 11011000 10100111 11011001 10001111 00100000 11011001 10000101 11011001 10010000 11011001 10000110 00100000 11011000 10100111 11011001 10001110 11011000 10101110 11011001 10010000 11011001 10001010 11011001 10000111 11011001 10010000 

Given verse is: وَاُم ِهِ وَاَبِيهِ binary representation of this verse is :
11011001 10001000 11011001 10001110 11011000 10100111 11011001 10001111 11011001 10000101 00100000 11011001 10010000 11011001 10000111 11011001 10010000 00100000 11011001 10001000 11011001 10001110 11011000 10100111 11011001 10001110 11011000 10101000 11011001 10010000 11011001 10001010 11011001 10000111 11011001 10010000 

Given verse is: وَصَاحِبَتِهِ وَبَنِيهِ binary representation of this verse is :
11011001 10001000 11011001 10001110 11011000 10110101 11011001 10001110 11011000 10100111 11011000 10101101 11011001 10010000 11011000 10101000 11011001 10001110 11011000 10101010 11011001 10010000 11011001 10000111 11011001 10010000 00100000 11011001 10001000 11011001 10001110 11011000 10101000 11011001 10001110 11011001 10000110 11011001 10010000 11011001 10001010 11011001 10000111 11011001 10010000 

Given verse is: لِكُلِ امرِيٍ مِنهُم يَومَيِذٍ شَاْنٌ يُغْنِيهِ binary representation of this verse is :
11011001 10000100 11011001 10010000 11011001 10000011 11011001 10001111 11011001 10000100 11011001 10010000 00100000 11011000 10100111 11011001 10000101 11011000 10110001 11011001 10010000 11011001 10001010 11011001 10001101 00100000 11011001 10000101 11011001 10010000 11011001 10000110 11011001 10000111 11011001 10001111 11011001 10000101 00100000 11011001 10001010 11011001 10001110 11011001 10001000 11011001 10000101 11011001 10001110 11011001 10001010 11011001 10010000 11011000 10110000 11011001 10001101 00100000 11011000 10110100 11011001 10001110 11011000 10100111 11011001 10010010 11011001 10000110 11011001 10001100 00100000 11011001 10001010 11011001 10001111 11011000 10111010 11011001 10010010 11011001 10000110 11011001 10010000 11011001 10001010 11011001 10000111 11011001 10010000 

Given verse is: وُجُوهٌ يَومَيِذٍ مُسْفِرَةٌ binary representation of this verse is :
11011001 10001000 11011001 10001111 11011000 10101100 11011001 10001111 11011001 10001000 11011001 10000111 11011001 10001100 00100000 11011001 10001010 11011001 10001110 11011001 10001000 11011001 10000101 11011001 10001110 11011001 10001010 11011001 10010000 11011000 10110000 11011001 10001101 00100000 11011001 10000101 11011001 10001111 11011000 10110011 11011001 10010010 11011001 10000001 11011001 10010000 11011000 10110001 11011001 10001110 11011000 10101001 11011001 10001100 

Given verse is: ضَاحِكَةٌ مُسْتَبشِرَةٌ binary representation of this verse is :
11011000 10110110 11011001 10001110 11011000 10100111 11011000 10101101 11011001 10010000 11011001 10000011 11011001 10001110 11011000 10101001 11011001 10001100 00100000 11011001 10000101 11011001 10001111 11011000 10110011 11011001 10010010 11011000 10101010 11011001 10001110 11011000 10101000 11011000 10110100 11011001 10010000 11011000 10110001 11011001 10001110 11011000 10101001 11011001 10001100 

Given verse is: وَوُجُوهٌ يَومَيِذٍ عَلَيْهَا غَبَرَةٌ binary representation of this verse is :
11011001 10001000 11011001 10001110 11011001 10001000 11011001 10001111 11011000 10101100 11011001 10001111 11011001 10001000 11011001 10000111 11011001 10001100 00100000 11011001 10001010 11011001 10001110 11011001 10001000 11011001 10000101 11011001 10001110 11011001 10001010 11011001 10010000 11011000 10110000 11011001 10001101 00100000 11011000 10111001 11011001 10001110 11011001 10000100 11011001 10001110 11011001 10001010 11011001 10010010 11011001 10000111 11011001 10001110 11011000 10100111 00100000 11011000 10111010 11011001 10001110 11011000 10101000 11011001 10001110 11011000 10110001 11011001 10001110 11011000 10101001 11011001 10001100 

Given verse is: تَرْهَقُهَا قَتَرَةٌ binary representation of this verse is :
11011000 10101010 11011001 10001110 11011000 10110001 11011001 10010010 11011001 10000111 11011001 10001110 11011001 10000010 11011001 10001111 11011001 10000111 11011001 10001110 11011000 10100111 00100000 11011001 10000010 11011001 10001110 11011000 10101010 11011001 10001110 11011000 10110001 11011001 10001110 11011000 10101001 11011001 10001100 

Given verse is: اُولَيِكَ هُمُ الْكَفَرَةُ الْفَجَرَةُ binary representation of this verse is :
11011000 10100111 11011001 10001111 11011001 10001000 11011001 10000100 11011001 10001110 11011001 10001010 11011001 10010000 11011001 10000011 11011001 10001110 00100000 11011001 10000111 11011001 10001111 11011001 10000101 11011001 10001111 00100000 11011000 10100111 11011001 10000100 11011001 10010010 11011001 10000011 11011001 10001110 11011001 10000001 11011001 10001110 11011000 10110001 11011001 10001110 11011000 10101001 11011001 10001111 00100000 11011000 10100111 11011001 10000100 11011001 10010010 11011001 10000001 11011001 10001110 11011000 10101100 11011001 10001110 11011000 10110001 11011001 10001110 11011000 10101001 11011001 10001111 

Given verse is: بِسْمِ اللَهِ الرَحْمَنِ الرَحِيمِ اِذَا الشَّمسُ كُوِّرَتْ binary representation of this verse is :
11011000 10101000 11011001 10010000 11011000 10110011 11011001 10010010 11011001 10000101 11011001 10010000 00100000 11011000 10100111 11011001 10000100 11011001 10000100 11011001 10001110 11011001 10000111 11011001 10010000 00100000 11011000 10100111 11011001 10000100 11011000 10110001 11011001 10001110 11011000 10101101 11011001 10010010 11011001 10000101 11011001 10001110 11011001 10000110 11011001 10010000 00100000 11011000 10100111 11011001 10000100 11011000 10110001 11011001 10001110 11011000 10101101 11011001 10010000 11011001 10001010 11011001 10000101 11011001 10010000 00100000 11011000 10100111 11011001 10010000 11011000 10110000 11011001 10001110 11011000 10100111 00100000 11011000 10100111 11011001 10000100 11011000 10110100 11011001 10010001 11011001 10001110 11011001 10000101 11011000 10110011 11011001 10001111 00100000 11011001 10000011 11011001 10001111 11011001 10001000 11011001 10010001 11011001 10010000 11011000 10110001 11011001 10001110 11011000 10101010 11011001 10010010 

Given verse is: وَاِذَا النُجُومُ انكَدَرَتْ binary representation of this verse is :
11011001 10001000 11011001 10001110 11011000 10100111 11011001 10010000 11011000 10110000 11011001 10001110 11011000 10100111 00100000 11011000 10100111 11011001 10000100 11011001 10000110 11011001 10001111 11011000 10101100 11011001 10001111 11011001 10001000 11011001 10000101 11011001 10001111 00100000 11011000 10100111 11011001 10000110 11011001 10000011 11011001 10001110 11011000 10101111 11011001 10001110 11011000 10110001 11011001 10001110 11011000 10101010 11011001 10010010 

Given verse is: وَاِذَا الْجِبَالُ سُيِّرَتْ binary representation of this verse is :
11011001 10001000 11011001 10001110 11011000 10100111 11011001 10010000 11011000 10110000 11011001 10001110 11011000 10100111 00100000 11011000 10100111 11011001 10000100 11011001 10010010 11011000 10101100 11011001 10010000 11011000 10101000 11011001 10001110 11011000 10100111 11011001 10000100 11011001 10001111 00100000 11011000 10110011 11011001 10001111 11011001 10001010 11011001 10010001 11011001 10010000 11011000 10110001 11011001 10001110 11011000 10101010 11011001 10010010 

Given verse is: وَاِذَا الْعِشَارُ عُطِّلَتْ binary representation of this verse is :
11011001 10001000 11011001 10001110 11011000 10100111 11011001 10010000 11011000 10110000 11011001 10001110 11011000 10100111 00100000 11011000 10100111 11011001 10000100 11011001 10010010 11011000 10111001 11011001 10010000 11011000 10110100 11011001 10001110 11011000 10100111 11011000 10110001 11011001 10001111 00100000 11011000 10111001 11011001 10001111 11011000 10110111 11011001 10010001 11011001 10010000 11011001 10000100 11011001 10001110 11011000 10101010 11011001 10010010 

Given verse is: وَاِذَا الْوُحُوشُ حُشِرَتْ binary representation of this verse is :
11011001 10001000 11011001 10001110 11011000 10100111 11011001 10010000 11011000 10110000 11011001 10001110 11011000 10100111 00100000 11011000 10100111 11011001 10000100 11011001 10010010 11011001 10001000 11011001 10001111 11011000 10101101 11011001 10001111 11011001 10001000 11011000 10110100 11011001 10001111 00100000 11011000 10101101 11011001 10001111 11011000 10110100 11011001 10010000 11011000 10110001 11011001 10001110 11011000 10101010 11011001 10010010 

Given verse is: وَاِذَا الْبِحَارُ سُجِّرَتْ binary representation of this verse is :
11011001 10001000 11011001 10001110 11011000 10100111 11011001 10010000 11011000 10110000 11011001 10001110 11011000 10100111 00100000 11011000 10100111 11011001 10000100 11011001 10010010 11011000 10101000 11011001 10010000 11011000 10101101 11011001 10001110 11011000 10100111 11011000 10110001 11011001 10001111 00100000 11011000 10110011 11011001 10001111 11011000 10101100 11011001 10010001 11011001 10010000 11011000 10110001 11011001 10001110 11011000 10101010 11011001 10010010 

Given verse is: وَاِذَا النُفُوسُ زُوِّجَتْ binary representation of this verse is :
11011001 10001000 11011001 10001110 11011000 10100111 11011001 10010000 11011000 10110000 11011001 10001110 11011000 10100111 00100000 11011000 10100111 11011001 10000100 11011001 10000110 11011001 10001111 11011001 10000001 11011001 10001111 11011001 10001000 11011000 10110011 11011001 10001111 00100000 11011000 10110010 11011001 10001111 11011001 10001000 11011001 10010001 11011001 10010000 11011000 10101100 11011001 10001110 11011000 10101010 11011001 10010010 

Given verse is: وَاِذَا الْمَواُودَةُ سُيِلَتْ binary representation of this verse is :
11011001 10001000 11011001 10001110 11011000 10100111 11011001 10010000 11011000 10110000 11011001 10001110 11011000 10100111 00100000 11011000 10100111 11011001 10000100 11011001 10010010 11011001 10000101 11011001 10001110 11011001 10001000 11011000 10100111 11011001 10001111 11011001 10001000 11011000 10101111 11011001 10001110 11011000 10101001 11011001 10001111 00100000 11011000 10110011 11011001 10001111 11011001 10001010 11011001 10010000 11011001 10000100 11011001 10001110 11011000 10101010 11011001 10010010 

Given verse is: بِاَيِّ ذَنبٍ قُتِلَتْ binary representation of this verse is :
11011000 10101000 11011001 10010000 11011000 10100111 11011001 10001110 11011001 10001010 11011001 10010001 11011001 10010000 00100000 11011000 10110000 11011001 10001110 11011001 10000110 11011000 10101000 11011001 10001101 00100000 11011001 10000010 11011001 10001111 11011000 10101010 11011001 10010000 11011001 10000100 11011001 10001110 11011000 10101010 11011001 10010010 

Given verse is: وَاِذَا الصُّحُفُ نُشِرَتْ binary representation of this verse is :
11011001 10001000 11011001 10001110 11011000 10100111 11011001 10010000 11011000 10110000 11011001 10001110 11011000 10100111 00100000 11011000 10100111 11011001 10000100 11011000 10110101 11011001 10010001 11011001 10001111 11011000 10101101 11011001 10001111 11011001 10000001 11011001 10001111 00100000 11011001 10000110 11011001 10001111 11011000 10110100 11011001 10010000 11011000 10110001 11011001 10001110 11011000 10101010 11011001 10010010 

Given verse is: وَاِذَا السَّمَااُ كُشِطَتْ binary representation of this verse is :
11011001 10001000 11011001 10001110 11011000 10100111 11011001 10010000 11011000 10110000 11011001 10001110 11011000 10100111 00100000 11011000 10100111 11011001 10000100 11011000 10110011 11011001 10010001 11011001 10001110 11011001 10000101 11011001 10001110 11011000 10100111 11011000 10100111 11011001 10001111 00100000 11011001 10000011 11011001 10001111 11011000 10110100 11011001 10010000 11011000 10110111 11011001 10001110 11011000 10101010 11011001 10010010 

Given verse is: وَاِذَا الْجَحِيمُ سُعِّرَتْ binary representation of this verse is :
11011001 10001000 11011001 10001110 11011000 10100111 11011001 10010000 11011000 10110000 11011001 10001110 11011000 10100111 00100000 11011000 10100111 11011001 10000100 11011001 10010010 11011000 10101100 11011001 10001110 11011000 10101101 11011001 10010000 11011001 10001010 11011001 10000101 11011001 10001111 00100000 11011000 10110011 11011001 10001111 11011000 10111001 11011001 10010001 11011001 10010000 11011000 10110001 11011001 10001110 11011000 10101010 11011001 10010010 

Given verse is: وَاِذَا الْجَنَةُ اُزْلِفَتْ binary representation of this verse is :
11011001 10001000 11011001 10001110 11011000 10100111 11011001 10010000 11011000 10110000 11011001 10001110 11011000 10100111 00100000 11011000 10100111 11011001 10000100 11011001 10010010 11011000 10101100 11011001 10001110 11011001 10000110 11011001 10001110 11011000 10101001 11011001 10001111 00100000 11011000 10100111 11011001 10001111 11011000 10110010 11011001 10010010 11011001 10000100 11011001 10010000 11011001 10000001 11011001 10001110 11011000 10101010 11011001 10010010 

Given verse is: عَلِمَتْ نَفْسٌ مَا اَحْضَرَتْ binary representation of this verse is :
11011000 10111001 11011001 10001110 11011001 10000100 11011001 10010000 11011001 10000101 11011001 10001110 11011000 10101010 11011001 10010010 00100000 11011001 10000110 11011001 10001110 11011001 10000001 11011001 10010010 11011000 10110011 11011001 10001100 00100000 11011001 10000101 11011001 10001110 11011000 10100111 00100000 11011000 10100111 11011001 10001110 11011000 10101101 11011001 10010010 11011000 10110110 11011001 10001110 11011000 10110001 11011001 10001110 11011000 10101010 11011001 10010010 

Given verse is: فَلَا اُقْسِمُ بِالْخُنَسِ binary representation of this verse is :
11011001 10000001 11011001 10001110 11011001 10000100 11011001 10001110 11011000 10100111 00100000 11011000 10100111 11011001 10001111 11011001 10000010 11011001 10010010 11011000 10110011 11011001 10010000 11011001 10000101 11011001 10001111 00100000 11011000 10101000 11011001 10010000 11011000 10100111 11011001 10000100 11011001 10010010 11011000 10101110 11011001 10001111 11011001 10000110 11011001 10001110 11011000 10110011 11011001 10010000 

Given verse is: الْجَوَارِ الْكُنَسِ binary representation of this verse is :
11011000 10100111 11011001 10000100 11011001 10010010 11011000 10101100 11011001 10001110 11011001 10001000 11011001 10001110 11011000 10100111 11011000 10110001 11011001 10010000 00100000 11011000 10100111 11011001 10000100 11011001 10010010 11011001 10000011 11011001 10001111 11011001 10000110 11011001 10001110 11011000 10110011 11011001 10010000 

Given verse is: وَاللَيْلِ اِذَا عَسْعَسَ binary representation of this verse is :
11011001 10001000 11011001 10001110 11011000 10100111 11011001 10000100 11011001 10000100 11011001 10001110 11011001 10001010 11011001 10010010 11011001 10000100 11011001 10010000 00100000 11011000 10100111 11011001 10010000 11011000 10110000 11011001 10001110 11011000 10100111 00100000 11011000 10111001 11011001 10001110 11011000 10110011 11011001 10010010 11011000 10111001 11011001 10001110 11011000 10110011 11011001 10001110 

Given verse is: وَالصُّبحِ اِذَا تَنَفَّسَ binary representation of this verse is :
11011001 10001000 11011001 10001110 11011000 10100111 11011001 10000100 11011000 10110101 11011001 10010001 11011001 10001111 11011000 10101000 11011000 10101101 11011001 10010000 00100000 11011000 10100111 11011001 10010000 11011000 10110000 11011001 10001110 11011000 10100111 00100000 11011000 10101010 11011001 10001110 11011001 10000110 11011001 10001110 11011001 10000001 11011001 10010001 11011001 10001110 11011000 10110011 11011001 10001110 

Given verse is: اِنَهُ لَقَولُ رَسُولٍ كَرِيمٍ binary representation of this verse is :
11011000 10100111 11011001 10010000 11011001 10000110 11011001 10001110 11011001 10000111 11011001 10001111 00100000 11011001 10000100 11011001 10001110 11011001 10000010 11011001 10001110 11011001 10001000 11011001 10000100 11011001 10001111 00100000 11011000 10110001 11011001 10001110 11011000 10110011 11011001 10001111 11011001 10001000 11011001 10000100 11011001 10001101 00100000 11011001 10000011 11011001 10001110 11011000 10110001 11011001 10010000 11011001 10001010 11011001 10000101 11011001 10001101 

Given verse is: ذِي قُوَّةٍ عِندَ ذِي الْعَرْشِ مَكِينٍ binary representation of this verse is :
11011000 10110000 11011001 10010000 11011001 10001010 00100000 11011001 10000010 11011001 10001111 11011001 10001000 11011001 10010001 11011001 10001110 11011000 10101001 11011001 10001101 00100000 11011000 10111001 11011001 10010000 11011001 10000110 11011000 10101111 11011001 10001110 00100000 11011000 10110000 11011001 10010000 11011001 10001010 00100000 11011000 10100111 11011001 10000100 11011001 10010010 11011000 10111001 11011001 10001110 11011000 10110001 11011001 10010010 11011000 10110100 11011001 10010000 00100000 11011001 10000101 11011001 10001110 11011001 10000011 11011001 10010000 11011001 10001010 11011001 10000110 11011001 10001101 

Given verse is: مُطَاعٍ ثَم َ اَمِينٍ binary representation of this verse is :
11011001 10000101 11011001 10001111 11011000 10110111 11011001 10001110 11011000 10100111 11011000 10111001 11011001 10001101 00100000 11011000 10101011 11011001 10001110 11011001 10000101 00100000 11011001 10001110 00100000 11011000 10100111 11011001 10001110 11011001 10000101 11011001 10010000 11011001 10001010 11011001 10000110 11011001 10001101 

Given verse is: وَمَا صَاحِبُكُم بِمَجْنُونٍ binary representation of this verse is :
11011001 10001000 11011001 10001110 11011001 10000101 11011001 10001110 11011000 10100111 00100000 11011000 10110101 11011001 10001110 11011000 10100111 11011000 10101101 11011001 10010000 11011000 10101000 11011001 10001111 11011001 10000011 11011001 10001111 11011001 10000101 00100000 11011000 10101000 11011001 10010000 11011001 10000101 11011001 10001110 11011000 10101100 11011001 10010010 11011001 10000110 11011001 10001111 11011001 10001000 11011001 10000110 11011001 10001101 

Given verse is: وَلَقَدْ رَآهُ بِالْاُفُقِ الْمُبِينِ binary representation of this verse is :
11011001 10001000 11011001 10001110 11011001 10000100 11011001 10001110 11011001 10000010 11011001 10001110 11011000 10101111 11011001 10010010 00100000 11011000 10110001 11011001 10001110 11011000 10100010 11011001 10000111 11011001 10001111 00100000 11011000 10101000 11011001 10010000 11011000 10100111 11011001 10000100 11011001 10010010 11011000 10100111 11011001 10001111 11011001 10000001 11011001 10001111 11011001 10000010 11011001 10010000 00100000 11011000 10100111 11011001 10000100 11011001 10010010 11011001 10000101 11011001 10001111 11011000 10101000 11011001 10010000 11011001 10001010 11011001 10000110 11011001 10010000 

Given verse is: وَمَا هُوَ عَلَي الْغَيْبِ بِضَنِينٍ binary representation of this verse is :
11011001 10001000 11011001 10001110 11011001 10000101 11011001 10001110 11011000 10100111 00100000 11011001 10000111 11011001 10001111 11011001 10001000 11011001 10001110 00100000 11011000 10111001 11011001 10001110 11011001 10000100 11011001 10001110 11011001 10001010 00100000 11011000 10100111 11011001 10000100 11011001 10010010 11011000 10111010 11011001 10001110 11011001 10001010 11011001 10010010 11011000 10101000 11011001 10010000 00100000 11011000 10101000 11011001 10010000 11011000 10110110 11011001 10001110 11011001 10000110 11011001 10010000 11011001 10001010 11011001 10000110 11011001 10001101 

Given verse is: وَمَا هُوَ بِقَولِ شَيْطَانٍ رَجِيمٍ binary representation of this verse is :
11011001 10001000 11011001 10001110 11011001 10000101 11011001 10001110 11011000 10100111 00100000 11011001 10000111 11011001 10001111 11011001 10001000 11011001 10001110 00100000 11011000 10101000 11011001 10010000 11011001 10000010 11011001 10001110 11011001 10001000 11011001 10000100 11011001 10010000 00100000 11011000 10110100 11011001 10001110 11011001 10001010 11011001 10010010 11011000 10110111 11011001 10001110 11011000 10100111 11011001 10000110 11011001 10001101 00100000 11011000 10110001 11011001 10001110 11011000 10101100 11011001 10010000 11011001 10001010 11011001 10000101 11011001 10001101 

Given verse is: فَاَيْنَ تَذْهَبُونَ binary representation of this verse is :
11011001 10000001 11011001 10001110 11011000 10100111 11011001 10001110 11011001 10001010 11011001 10010010 11011001 10000110 11011001 10001110 00100000 11011000 10101010 11011001 10001110 11011000 10110000 11011001 10010010 11011001 10000111 11011001 10001110 11011000 10101000 11011001 10001111 11011001 10001000 11011001 10000110 11011001 10001110 

Given verse is: اِن هُوَ اِلَا ذِكْرٌ لِلْعَالَمِينَ binary representation of this verse is :
11011000 10100111 11011001 10010000 11011001 10000110 00100000 11011001 10000111 11011001 10001111 11011001 10001000 11011001 10001110 00100000 11011000 10100111 11011001 10010000 11011001 10000100 11011001 10001110 11011000 10100111 00100000 11011000 10110000 11011001 10010000 11011001 10000011 11011001 10010010 11011000 10110001 11011001 10001100 00100000 11011001 10000100 11011001 10010000 11011001 10000100 11011001 10010010 11011000 10111001 11011001 10001110 11011000 10100111 11011001 10000100 11011001 10001110 11011001 10000101 11011001 10010000 11011001 10001010 11011001 10000110 11011001 10001110 

Given verse is: لِمَن شَااَ مِنكُم اَن يَسْتَقِيمَ binary representation of this verse is :
11011001 10000100 11011001 10010000 11011001 10000101 11011001 10001110 11011001 10000110 00100000 11011000 10110100 11011001 10001110 11011000 10100111 11011000 10100111 11011001 10001110 00100000 11011001 10000101 11011001 10010000 11011001 10000110 11011001 10000011 11011001 10001111 11011001 10000101 00100000 11011000 10100111 11011001 10001110 11011001 10000110 00100000 11011001 10001010 11011001 10001110 11011000 10110011 11011001 10010010 11011000 10101010 11011001 10001110 11011001 10000010 11011001 10010000 11011001 10001010 11011001 10000101 11011001 10001110 

Given verse is: وَمَا تَشَااُونَ اِلَا اَن يَشَااَ اللَهُ رَبُّ الْعَالَمِينَ binary representation of this verse is :
11011001 10001000 11011001 10001110 11011001 10000101 11011001 10001110 11011000 10100111 00100000 11011000 10101010 11011001 10001110 11011000 10110100 11011001 10001110 11011000 10100111 11011000 10100111 11011001 10001111 11011001 10001000 11011001 10000110 11011001 10001110 00100000 11011000 10100111 11011001 10010000 11011001 10000100 11011001 10001110 11011000 10100111 00100000 11011000 10100111 11011001 10001110 11011001 10000110 00100000 11011001 10001010 11011001 10001110 11011000 10110100 11011001 10001110 11011000 10100111 11011000 10100111 11011001 10001110 00100000 11011000 10100111 11011001 10000100 11011001 10000100 11011001 10001110 11011001 10000111 11011001 10001111 00100000 11011000 10110001 11011001 10001110 11011000 10101000 11011001 10010001 11011001 10001111 00100000 11011000 10100111 11011001 10000100 11011001 10010010 11011000 10111001 11011001 10001110 11011000 10100111 11011001 10000100 11011001 10001110 11011001 10000101 11011001 10010000 11011001 10001010 11011001 10000110 11011001 10001110 

Given verse is: بِسْمِ اللَهِ الرَحْمَنِ الرَحِيمِ اِذَا السَّمَااُ انفَطَرَتْ binary representation of this verse is :
11011000 10101000 11011001 10010000 11011000 10110011 11011001 10010010 11011001 10000101 11011001 10010000 00100000 11011000 10100111 11011001 10000100 11011001 10000100 11011001 10001110 11011001 10000111 11011001 10010000 00100000 11011000 10100111 11011001 10000100 11011000 10110001 11011001 10001110 11011000 10101101 11011001 10010010 11011001 10000101 11011001 10001110 11011001 10000110 11011001 10010000 00100000 11011000 10100111 11011001 10000100 11011000 10110001 11011001 10001110 11011000 10101101 11011001 10010000 11011001 10001010 11011001 10000101 11011001 10010000 00100000 11011000 10100111 11011001 10010000 11011000 10110000 11011001 10001110 11011000 10100111 00100000 11011000 10100111 11011001 10000100 11011000 10110011 11011001 10010001 11011001 10001110 11011001 10000101 11011001 10001110 11011000 10100111 11011000 10100111 11011001 10001111 00100000 11011000 10100111 11011001 10000110 11011001 10000001 11011001 10001110 11011000 10110111 11011001 10001110 11011000 10110001 11011001 10001110 11011000 10101010 11011001 10010010 

Given verse is: وَاِذَا الْكَوَاكِبُ انتَثَرَتْ binary representation of this verse is :
11011001 10001000 11011001 10001110 11011000 10100111 11011001 10010000 11011000 10110000 11011001 10001110 11011000 10100111 00100000 11011000 10100111 11011001 10000100 11011001 10010010 11011001 10000011 11011001 10001110 11011001 10001000 11011001 10001110 11011000 10100111 11011001 10000011 11011001 10010000 11011000 10101000 11011001 10001111 00100000 11011000 10100111 11011001 10000110 11011000 10101010 11011001 10001110 11011000 10101011 11011001 10001110 11011000 10110001 11011001 10001110 11011000 10101010 11011001 10010010 

Given verse is: وَاِذَا الْبِحَارُ فُجِّرَتْ binary representation of this verse is :
11011001 10001000 11011001 10001110 11011000 10100111 11011001 10010000 11011000 10110000 11011001 10001110 11011000 10100111 00100000 11011000 10100111 11011001 10000100 11011001 10010010 11011000 10101000 11011001 10010000 11011000 10101101 11011001 10001110 11011000 10100111 11011000 10110001 11011001 10001111 00100000 11011001 10000001 11011001 10001111 11011000 10101100 11011001 10010001 11011001 10010000 11011000 10110001 11011001 10001110 11011000 10101010 11011001 10010010 

Given verse is: وَاِذَا الْقُبُورُ بُعْثِرَتْ binary representation of this verse is :
11011001 10001000 11011001 10001110 11011000 10100111 11011001 10010000 11011000 10110000 11011001 10001110 11011000 10100111 00100000 11011000 10100111 11011001 10000100 11011001 10010010 11011001 10000010 11011001 10001111 11011000 10101000 11011001 10001111 11011001 10001000 11011000 10110001 11011001 10001111 00100000 11011000 10101000 11011001 10001111 11011000 10111001 11011001 10010010 11011000 10101011 11011001 10010000 11011000 10110001 11011001 10001110 11011000 10101010 11011001 10010010 

Given verse is: عَلِمَتْ نَفْسٌ مَا قَدَّمَتْ وَاَخَّرَتْ binary representation of this verse is :
11011000 10111001 11011001 10001110 11011001 10000100 11011001 10010000 11011001 10000101 11011001 10001110 11011000 10101010 11011001 10010010 00100000 11011001 10000110 11011001 10001110 11011001 10000001 11011001 10010010 11011000 10110011 11011001 10001100 00100000 11011001 10000101 11011001 10001110 11011000 10100111 00100000 11011001 10000010 11011001 10001110 11011000 10101111 11011001 10010001 11011001 10001110 11011001 10000101 11011001 10001110 11011000 10101010 11011001 10010010 00100000 11011001 10001000 11011001 10001110 11011000 10100111 11011001 10001110 11011000 10101110 11011001 10010001 11011001 10001110 11011000 10110001 11011001 10001110 11011000 10101010 11011001 10010010 

Given verse is: يَا اَيُّهَا الْاِنسَانُ مَا غَرَكَ بِرَبِّكَ الْكَرِيمِ binary representation of this verse is :
11011001 10001010 11011001 10001110 11011000 10100111 00100000 11011000 10100111 11011001 10001110 11011001 10001010 11011001 10010001 11011001 10001111 11011001 10000111 11011001 10001110 11011000 10100111 00100000 11011000 10100111 11011001 10000100 11011001 10010010 11011000 10100111 11011001 10010000 11011001 10000110 11011000 10110011 11011001 10001110 11011000 10100111 11011001 10000110 11011001 10001111 00100000 11011001 10000101 11011001 10001110 11011000 10100111 00100000 11011000 10111010 11011001 10001110 11011000 10110001 11011001 10001110 11011001 10000011 11011001 10001110 00100000 11011000 10101000 11011001 10010000 11011000 10110001 11011001 10001110 11011000 10101000 11011001 10010001 11011001 10010000 11011001 10000011 11011001 10001110 00100000 11011000 10100111 11011001 10000100 11011001 10010010 11011001 10000011 11011001 10001110 11011000 10110001 11011001 10010000 11011001 10001010 11011001 10000101 11011001 10010000 

Given verse is: الَذِي خَلَقَكَ فَسَوَّاكَ فَعَدَلَكَ binary representation of this verse is :
11011000 10100111 11011001 10000100 11011001 10001110 11011000 10110000 11011001 10010000 11011001 10001010 00100000 11011000 10101110 11011001 10001110 11011001 10000100 11011001 10001110 11011001 10000010 11011001 10001110 11011001 10000011 11011001 10001110 00100000 11011001 10000001 11011001 10001110 11011000 10110011 11011001 10001110 11011001 10001000 11011001 10010001 11011001 10001110 11011000 10100111 11011001 10000011 11011001 10001110 00100000 11011001 10000001 11011001 10001110 11011000 10111001 11011001 10001110 11011000 10101111 11011001 10001110 11011001 10000100 11011001 10001110 11011001 10000011 11011001 10001110 

Given verse is: فِي اَيِّ صُورَةٍ مَا شَااَ رَكَّبَكَ binary representation of this verse is :
11011001 10000001 11011001 10010000 11011001 10001010 00100000 11011000 10100111 11011001 10001110 11011001 10001010 11011001 10010001 11011001 10010000 00100000 11011000 10110101 11011001 10001111 11011001 10001000 11011000 10110001 11011001 10001110 11011000 10101001 11011001 10001101 00100000 11011001 10000101 11011001 10001110 11011000 10100111 00100000 11011000 10110100 11011001 10001110 11011000 10100111 11011000 10100111 11011001 10001110 00100000 11011000 10110001 11011001 10001110 11011001 10000011 11011001 10010001 11011001 10001110 11011000 10101000 11011001 10001110 11011001 10000011 11011001 10001110 

Given verse is: كَلَا بَلْ تُكَذِّبُونَ بِالدِّينِ binary representation of this verse is :
11011001 10000011 11011001 10001110 11011001 10000100 11011001 10001110 11011000 10100111 00100000 11011000 10101000 11011001 10001110 11011001 10000100 11011001 10010010 00100000 11011000 10101010 11011001 10001111 11011001 10000011 11011001 10001110 11011000 10110000 11011001 10010001 11011001 10010000 11011000 10101000 11011001 10001111 11011001 10001000 11011001 10000110 11011001 10001110 00100000 11011000 10101000 11011001 10010000 11011000 10100111 11011001 10000100 11011000 10101111 11011001 10010001 11011001 10010000 11011001 10001010 11011001 10000110 11011001 10010000 

Given verse is: وَاِنَ عَلَيْكُم لَحَافِظِينَ binary representation of this verse is :
11011001 10001000 11011001 10001110 11011000 10100111 11011001 10010000 11011001 10000110 11011001 10001110 00100000 11011000 10111001 11011001 10001110 11011001 10000100 11011001 10001110 11011001 10001010 11011001 10010010 11011001 10000011 11011001 10001111 11011001 10000101 00100000 11011001 10000100 11011001 10001110 11011000 10101101 11011001 10001110 11011000 10100111 11011001 10000001 11011001 10010000 11011000 10111000 11011001 10010000 11011001 10001010 11011001 10000110 11011001 10001110 

Given verse is: كِرَامًا كَاتِبِينَ binary representation of this verse is :
11011001 10000011 11011001 10010000 11011000 10110001 11011001 10001110 11011000 10100111 11011001 10000101 11011001 10001011 11011000 10100111 00100000 11011001 10000011 11011001 10001110 11011000 10100111 11011000 10101010 11011001 10010000 11011000 10101000 11011001 10010000 11011001 10001010 11011001 10000110 11011001 10001110 

Given verse is: يَعْلَمُونَ مَا تَفْعَلُونَ binary representation of this verse is :
11011001 10001010 11011001 10001110 11011000 10111001 11011001 10010010 11011001 10000100 11011001 10001110 11011001 10000101 11011001 10001111 11011001 10001000 11011001 10000110 11011001 10001110 00100000 11011001 10000101 11011001 10001110 11011000 10100111 00100000 11011000 10101010 11011001 10001110 11011001 10000001 11011001 10010010 11011000 10111001 11011001 10001110 11011001 10000100 11011001 10001111 11011001 10001000 11011001 10000110 11011001 10001110 

Given verse is: اِنَ الْاَبرَارَ لَفِي نَعِيمٍ binary representation of this verse is :
11011000 10100111 11011001 10010000 11011001 10000110 11011001 10001110 00100000 11011000 10100111 11011001 10000100 11011001 10010010 11011000 10100111 11011001 10001110 11011000 10101000 11011000 10110001 11011001 10001110 11011000 10100111 11011000 10110001 11011001 10001110 00100000 11011001 10000100 11011001 10001110 11011001 10000001 11011001 10010000 11011001 10001010 00100000 11011001 10000110 11011001 10001110 11011000 10111001 11011001 10010000 11011001 10001010 11011001 10000101 11011001 10001101 

Given verse is: وَاِنَ الْفُجَّارَ لَفِي جَحِيمٍ binary representation of this verse is :
11011001 10001000 11011001 10001110 11011000 10100111 11011001 10010000 11011001 10000110 11011001 10001110 00100000 11011000 10100111 11011001 10000100 11011001 10010010 11011001 10000001 11011001 10001111 11011000 10101100 11011001 10010001 11011001 10001110 11011000 10100111 11011000 10110001 11011001 10001110 00100000 11011001 10000100 11011001 10001110 11011001 10000001 11011001 10010000 11011001 10001010 00100000 11011000 10101100 11011001 10001110 11011000 10101101 11011001 10010000 11011001 10001010 11011001 10000101 11011001 10001101 

Given verse is: يَصْلَونَهَا يَومَ الدِّينِ binary representation of this verse is :
11011001 10001010 11011001 10001110 11011000 10110101 11011001 10010010 11011001 10000100 11011001 10001110 11011001 10001000 11011001 10000110 11011001 10001110 11011001 10000111 11011001 10001110 11011000 10100111 00100000 11011001 10001010 11011001 10001110 11011001 10001000 11011001 10000101 11011001 10001110 00100000 11011000 10100111 11011001 10000100 11011000 10101111 11011001 10010001 11011001 10010000 11011001 10001010 11011001 10000110 11011001 10010000 

Given verse is: وَمَا هُم عَنهَا بِغَايِبِينَ binary representation of this verse is :
11011001 10001000 11011001 10001110 11011001 10000101 11011001 10001110 11011000 10100111 00100000 11011001 10000111 11011001 10001111 11011001 10000101 00100000 11011000 10111001 11011001 10001110 11011001 10000110 11011001 10000111 11011001 10001110 11011000 10100111 00100000 11011000 10101000 11011001 10010000 11011000 10111010 11011001 10001110 11011000 10100111 11011001 10001010 11011001 10010000 11011000 10101000 11011001 10010000 11011001 10001010 11011001 10000110 11011001 10001110 

Given verse is: وَمَا اَدْرَاكَ مَا يَومُ الدِّينِ binary representation of this verse is :
11011001 10001000 11011001 10001110 11011001 10000101 11011001 10001110 11011000 10100111 00100000 11011000 10100111 11011001 10001110 11011000 10101111 11011001 10010010 11011000 10110001 11011001 10001110 11011000 10100111 11011001 10000011 11011001 10001110 00100000 11011001 10000101 11011001 10001110 11011000 10100111 00100000 11011001 10001010 11011001 10001110 11011001 10001000 11011001 10000101 11011001 10001111 00100000 11011000 10100111 11011001 10000100 11011000 10101111 11011001 10010001 11011001 10010000 11011001 10001010 11011001 10000110 11011001 10010000 

Given verse is: ثُم َ مَا اَدْرَاكَ مَا يَومُ الدِّينِ binary representation of this verse is :
11011000 10101011 11011001 10001111 11011001 10000101 00100000 11011001 10001110 00100000 11011001 10000101 11011001 10001110 11011000 10100111 00100000 11011000 10100111 11011001 10001110 11011000 10101111 11011001 10010010 11011000 10110001 11011001 10001110 11011000 10100111 11011001 10000011 11011001 10001110 00100000 11011001 10000101 11011001 10001110 11011000 10100111 00100000 11011001 10001010 11011001 10001110 11011001 10001000 11011001 10000101 11011001 10001111 00100000 11011000 10100111 11011001 10000100 11011000 10101111 11011001 10010001 11011001 10010000 11011001 10001010 11011001 10000110 11011001 10010000 

Given verse is: يَومَ لَا تَملِكُ نَفْسٌ لِنَفْسٍ شَيْيًا وَالْاَمرُ يَومَيِذٍ لِلَهِ binary representation of this verse is :
11011001 10001010 11011001 10001110 11011001 10001000 11011001 10000101 11011001 10001110 00100000 11011001 10000100 11011001 10001110 11011000 10100111 00100000 11011000 10101010 11011001 10001110 11011001 10000101 11011001 10000100 11011001 10010000 11011001 10000011 11011001 10001111 00100000 11011001 10000110 11011001 10001110 11011001 10000001 11011001 10010010 11011000 10110011 11011001 10001100 00100000 11011001 10000100 11011001 10010000 11011001 10000110 11011001 10001110 11011001 10000001 11011001 10010010 11011000 10110011 11011001 10001101 00100000 11011000 10110100 11011001 10001110 11011001 10001010 11011001 10010010 11011001 10001010 11011001 10001011 11011000 10100111 00100000 11011001 10001000 11011001 10001110 11011000 10100111 11011001 10000100 11011001 10010010 11011000 10100111 11011001 10001110 11011001 10000101 11011000 10110001 11011001 10001111 00100000 11011001 10001010 11011001 10001110 11011001 10001000 11011001 10000101 11011001 10001110 11011001 10001010 11011001 10010000 11011000 10110000 11011001 10001101 00100000 11011001 10000100 11011001 10010000 11011001 10000100 11011001 10001110 11011001 10000111 11011001 10010000 

Given verse is: بِسْمِ اللَهِ الرَحْمَنِ الرَحِيمِ وَيْلٌ لِلْمُطَفِّفِينَ binary representation of this verse is :
11011000 10101000 11011001 10010000 11011000 10110011 11011001 10010010 11011001 10000101 11011001 10010000 00100000 11011000 10100111 11011001 10000100 11011001 10000100 11011001 10001110 11011001 10000111 11011001 10010000 00100000 11011000 10100111 11011001 10000100 11011000 10110001 11011001 10001110 11011000 10101101 11011001 10010010 11011001 10000101 11011001 10001110 11011001 10000110 11011001 10010000 00100000 11011000 10100111 11011001 10000100 11011000 10110001 11011001 10001110 11011000 10101101 11011001 10010000 11011001 10001010 11011001 10000101 11011001 10010000 00100000 11011001 10001000 11011001 10001110 11011001 10001010 11011001 10010010 11011001 10000100 11011001 10001100 00100000 11011001 10000100 11011001 10010000 11011001 10000100 11011001 10010010 11011001 10000101 11011001 10001111 11011000 10110111 11011001 10001110 11011001 10000001 11011001 10010001 11011001 10010000 11011001 10000001 11011001 10010000 11011001 10001010 11011001 10000110 11011001 10001110 

Given verse is: الَذِينَ اِذَا اكْتَالُوا عَلَي النَاسِ يَسْتَوفُونَ binary representation of this verse is :
11011000 10100111 11011001 10000100 11011001 10001110 11011000 10110000 11011001 10010000 11011001 10001010 11011001 10000110 11011001 10001110 00100000 11011000 10100111 11011001 10010000 11011000 10110000 11011001 10001110 11011000 10100111 00100000 11011000 10100111 11011001 10000011 11011001 10010010 11011000 10101010 11011001 10001110 11011000 10100111 11011001 10000100 11011001 10001111 11011001 10001000 11011000 10100111 00100000 11011000 10111001 11011001 10001110 11011001 10000100 11011001 10001110 11011001 10001010 00100000 11011000 10100111 11011001 10000100 11011001 10000110 11011001 10001110 11011000 10100111 11011000 10110011 11011001 10010000 00100000 11011001 10001010 11011001 10001110 11011000 10110011 11011001 10010010 11011000 10101010 11011001 10001110 11011001 10001000 11011001 10000001 11011001 10001111 11011001 10001000 11011001 10000110 11011001 10001110 

Given verse is: وَاِذَا كَالُوهُم اَو وَزَنُوهُم يُخْسِرُونَ binary representation of this verse is :
11011001 10001000 11011001 10001110 11011000 10100111 11011001 10010000 11011000 10110000 11011001 10001110 11011000 10100111 00100000 11011001 10000011 11011001 10001110 11011000 10100111 11011001 10000100 11011001 10001111 11011001 10001000 11011001 10000111 11011001 10001111 11011001 10000101 00100000 11011000 10100111 11011001 10001110 11011001 10001000 00100000 11011001 10001000 11011001 10001110 11011000 10110010 11011001 10001110 11011001 10000110 11011001 10001111 11011001 10001000 11011001 10000111 11011001 10001111 11011001 10000101 00100000 11011001 10001010 11011001 10001111 11011000 10101110 11011001 10010010 11011000 10110011 11011001 10010000 11011000 10110001 11011001 10001111 11011001 10001000 11011001 10000110 11011001 10001110 

Given verse is: اَلَا يَظُنُ اُولَيِكَ اَنَهُم مَبعُوثُونَ binary representation of this verse is :
11011000 10100111 11011001 10001110 11011001 10000100 11011001 10001110 11011000 10100111 00100000 11011001 10001010 11011001 10001110 11011000 10111000 11011001 10001111 11011001 10000110 11011001 10001111 00100000 11011000 10100111 11011001 10001111 11011001 10001000 11011001 10000100 11011001 10001110 11011001 10001010 11011001 10010000 11011001 10000011 11011001 10001110 00100000 11011000 10100111 11011001 10001110 11011001 10000110 11011001 10001110 11011001 10000111 11011001 10001111 11011001 10000101 00100000 11011001 10000101 11011001 10001110 11011000 10101000 11011000 10111001 11011001 10001111 11011001 10001000 11011000 10101011 11011001 10001111 11011001 10001000 11011001 10000110 11011001 10001110 

Given verse is: لِيَومٍ عَظِيمٍ binary representation of this verse is :
11011001 10000100 11011001 10010000 11011001 10001010 11011001 10001110 11011001 10001000 11011001 10000101 11011001 10001101 00100000 11011000 10111001 11011001 10001110 11011000 10111000 11011001 10010000 11011001 10001010 11011001 10000101 11011001 10001101 

Given verse is: يَومَ يَقُومُ النَاسُ لِرَبِّ الْعَالَمِينَ binary representation of this verse is :
11011001 10001010 11011001 10001110 11011001 10001000 11011001 10000101 11011001 10001110 00100000 11011001 10001010 11011001 10001110 11011001 10000010 11011001 10001111 11011001 10001000 11011001 10000101 11011001 10001111 00100000 11011000 10100111 11011001 10000100 11011001 10000110 11011001 10001110 11011000 10100111 11011000 10110011 11011001 10001111 00100000 11011001 10000100 11011001 10010000 11011000 10110001 11011001 10001110 11011000 10101000 11011001 10010001 11011001 10010000 00100000 11011000 10100111 11011001 10000100 11011001 10010010 11011000 10111001 11011001 10001110 11011000 10100111 11011001 10000100 11011001 10001110 11011001 10000101 11011001 10010000 11011001 10001010 11011001 10000110 11011001 10001110 

Given verse is: كَلَا اِنَ كِتَابَ الْفُجَّارِ لَفِي سِجِّينٍ binary representation of this verse is :
11011001 10000011 11011001 10001110 11011001 10000100 11011001 10001110 11011000 10100111 00100000 11011000 10100111 11011001 10010000 11011001 10000110 11011001 10001110 00100000 11011001 10000011 11011001 10010000 11011000 10101010 11011001 10001110 11011000 10100111 11011000 10101000 11011001 10001110 00100000 11011000 10100111 11011001 10000100 11011001 10010010 11011001 10000001 11011001 10001111 11011000 10101100 11011001 10010001 11011001 10001110 11011000 10100111 11011000 10110001 11011001 10010000 00100000 11011001 10000100 11011001 10001110 11011001 10000001 11011001 10010000 11011001 10001010 00100000 11011000 10110011 11011001 10010000 11011000 10101100 11011001 10010001 11011001 10010000 11011001 10001010 11011001 10000110 11011001 10001101 

Given verse is: وَمَا اَدْرَاكَ مَا سِجِّينٌ binary representation of this verse is :
11011001 10001000 11011001 10001110 11011001 10000101 11011001 10001110 11011000 10100111 00100000 11011000 10100111 11011001 10001110 11011000 10101111 11011001 10010010 11011000 10110001 11011001 10001110 11011000 10100111 11011001 10000011 11011001 10001110 00100000 11011001 10000101 11011001 10001110 11011000 10100111 00100000 11011000 10110011 11011001 10010000 11011000 10101100 11011001 10010001 11011001 10010000 11011001 10001010 11011001 10000110 11011001 10001100 

Given verse is: كِتَابٌ مَرْقُومٌ binary representation of this verse is :
11011001 10000011 11011001 10010000 11011000 10101010 11011001 10001110 11011000 10100111 11011000 10101000 11011001 10001100 00100000 11011001 10000101 11011001 10001110 11011000 10110001 11011001 10010010 11011001 10000010 11011001 10001111 11011001 10001000 11011001 10000101 11011001 10001100 

Given verse is: وَيْلٌ يَومَيِذٍ لِلْمُكَذِّبِينَ binary representation of this verse is :
11011001 10001000 11011001 10001110 11011001 10001010 11011001 10010010 11011001 10000100 11011001 10001100 00100000 11011001 10001010 11011001 10001110 11011001 10001000 11011001 10000101 11011001 10001110 11011001 10001010 11011001 10010000 11011000 10110000 11011001 10001101 00100000 11011001 10000100 11011001 10010000 11011001 10000100 11011001 10010010 11011001 10000101 11011001 10001111 11011001 10000011 11011001 10001110 11011000 10110000 11011001 10010001 11011001 10010000 11011000 10101000 11011001 10010000 11011001 10001010 11011001 10000110 11011001 10001110 

Given verse is: الَذِينَ يُكَذِّبُونَ بِيَومِ الدِّينِ binary representation of this verse is :
11011000 10100111 11011001 10000100 11011001 10001110 11011000 10110000 11011001 10010000 11011001 10001010 11011001 10000110 11011001 10001110 00100000 11011001 10001010 11011001 10001111 11011001 10000011 11011001 10001110 11011000 10110000 11011001 10010001 11011001 10010000 11011000 10101000 11011001 10001111 11011001 10001000 11011001 10000110 11011001 10001110 00100000 11011000 10101000 11011001 10010000 11011001 10001010 11011001 10001110 11011001 10001000 11011001 10000101 11011001 10010000 00100000 11011000 10100111 11011001 10000100 11011000 10101111 11011001 10010001 11011001 10010000 11011001 10001010 11011001 10000110 11011001 10010000 

Given verse is: وَمَا يُكَذِّبُ بِهِ اِلَا كُلُ مُعْتَدٍ اَثِيمٍ binary representation of this verse is :
11011001 10001000 11011001 10001110 11011001 10000101 11011001 10001110 11011000 10100111 00100000 11011001 10001010 11011001 10001111 11011001 10000011 11011001 10001110 11011000 10110000 11011001 10010001 11011001 10010000 11011000 10101000 11011001 10001111 00100000 11011000 10101000 11011001 10010000 11011001 10000111 11011001 10010000 00100000 11011000 10100111 11011001 10010000 11011001 10000100 11011001 10001110 11011000 10100111 00100000 11011001 10000011 11011001 10001111 11011001 10000100 11011001 10001111 00100000 11011001 10000101 11011001 10001111 11011000 10111001 11011001 10010010 11011000 10101010 11011001 10001110 11011000 10101111 11011001 10001101 00100000 11011000 10100111 11011001 10001110 11011000 10101011 11011001 10010000 11011001 10001010 11011001 10000101 11011001 10001101 

Given verse is: اِذَا تُتْلَي عَلَيْهِ آيَاتُنَا قَالَ اَسَاطِيرُ الْاَوَّلِينَ binary representation of this verse is :
11011000 10100111 11011001 10010000 11011000 10110000 11011001 10001110 11011000 10100111 00100000 11011000 10101010 11011001 10001111 11011000 10101010 11011001 10010010 11011001 10000100 11011001 10001110 11011001 10001010 00100000 11011000 10111001 11011001 10001110 11011001 10000100 11011001 10001110 11011001 10001010 11011001 10010010 11011001 10000111 11011001 10010000 00100000 11011000 10100010 11011001 10001010 11011001 10001110 11011000 10100111 11011000 10101010 11011001 10001111 11011001 10000110 11011001 10001110 11011000 10100111 00100000 11011001 10000010 11011001 10001110 11011000 10100111 11011001 10000100 11011001 10001110 00100000 11011000 10100111 11011001 10001110 11011000 10110011 11011001 10001110 11011000 10100111 11011000 10110111 11011001 10010000 11011001 10001010 11011000 10110001 11011001 10001111 00100000 11011000 10100111 11011001 10000100 11011001 10010010 11011000 10100111 11011001 10001110 11011001 10001000 11011001 10010001 11011001 10001110 11011001 10000100 11011001 10010000 11011001 10001010 11011001 10000110 11011001 10001110 

Given verse is: كَلَا بَلْ رَانَ عَلَي قُلُوبِهِم مَا كَانُوا يَكْسِبُونَ binary representation of this verse is :
11011001 10000011 11011001 10001110 11011001 10000100 11011001 10001110 11011000 10100111 00100000 11011000 10101000 11011001 10001110 11011001 10000100 11011001 10010010 00100000 11011000 10110001 11011001 10001110 11011000 10100111 11011001 10000110 11011001 10001110 00100000 11011000 10111001 11011001 10001110 11011001 10000100 11011001 10001110 11011001 10001010 00100000 11011001 10000010 11011001 10001111 11011001 10000100 11011001 10001111 11011001 10001000 11011000 10101000 11011001 10010000 11011001 10000111 11011001 10010000 11011001 10000101 00100000 11011001 10000101 11011001 10001110 11011000 10100111 00100000 11011001 10000011 11011001 10001110 11011000 10100111 11011001 10000110 11011001 10001111 11011001 10001000 11011000 10100111 00100000 11011001 10001010 11011001 10001110 11011001 10000011 11011001 10010010 11011000 10110011 11011001 10010000 11011000 10101000 11011001 10001111 11011001 10001000 11011001 10000110 11011001 10001110 

Given verse is: كَلَا اِنَهُم عَن رَبِّهِم يَومَيِذٍ لَمَحْجُوبُونَ binary representation of this verse is :
11011001 10000011 11011001 10001110 11011001 10000100 11011001 10001110 11011000 10100111 00100000 11011000 10100111 11011001 10010000 11011001 10000110 11011001 10001110 11011001 10000111 11011001 10001111 11011001 10000101 00100000 11011000 10111001 11011001 10001110 11011001 10000110 00100000 11011000 10110001 11011001 10001110 11011000 10101000 11011001 10010001 11011001 10010000 11011001 10000111 11011001 10010000 11011001 10000101 00100000 11011001 10001010 11011001 10001110 11011001 10001000 11011001 10000101 11011001 10001110 11011001 10001010 11011001 10010000 11011000 10110000 11011001 10001101 00100000 11011001 10000100 11011001 10001110 11011001 10000101 11011001 10001110 11011000 10101101 11011001 10010010 11011000 10101100 11011001 10001111 11011001 10001000 11011000 10101000 11011001 10001111 11011001 10001000 11011001 10000110 11011001 10001110 

Given verse is: ثُم َ اِنَهُم لَصَالُو الْجَحِيمِ binary representation of this verse is :
11011000 10101011 11011001 10001111 11011001 10000101 00100000 11011001 10001110 00100000 11011000 10100111 11011001 10010000 11011001 10000110 11011001 10001110 11011001 10000111 11011001 10001111 11011001 10000101 00100000 11011001 10000100 11011001 10001110 11011000 10110101 11011001 10001110 11011000 10100111 11011001 10000100 11011001 10001111 11011001 10001000 00100000 11011000 10100111 11011001 10000100 11011001 10010010 11011000 10101100 11011001 10001110 11011000 10101101 11011001 10010000 11011001 10001010 11011001 10000101 11011001 10010000 

Given verse is: ثُم َ يُقَالُ هَذَا الَذِي كُنتُم بِهِ تُكَذِّبُونَ binary representation of this verse is :
11011000 10101011 11011001 10001111 11011001 10000101 00100000 11011001 10001110 00100000 11011001 10001010 11011001 10001111 11011001 10000010 11011001 10001110 11011000 10100111 11011001 10000100 11011001 10001111 00100000 11011001 10000111 11011001 10001110 11011000 10110000 11011001 10001110 11011000 10100111 00100000 11011000 10100111 11011001 10000100 11011001 10001110 11011000 10110000 11011001 10010000 11011001 10001010 00100000 11011001 10000011 11011001 10001111 11011001 10000110 11011000 10101010 11011001 10001111 11011001 10000101 00100000 11011000 10101000 11011001 10010000 11011001 10000111 11011001 10010000 00100000 11011000 10101010 11011001 10001111 11011001 10000011 11011001 10001110 11011000 10110000 11011001 10010001 11011001 10010000 11011000 10101000 11011001 10001111 11011001 10001000 11011001 10000110 11011001 10001110 

Given verse is: كَلَا اِنَ كِتَابَ الْاَبرَارِ لَفِي عِلِيِّينَ binary representation of this verse is :
11011001 10000011 11011001 10001110 11011001 10000100 11011001 10001110 11011000 10100111 00100000 11011000 10100111 11011001 10010000 11011001 10000110 11011001 10001110 00100000 11011001 10000011 11011001 10010000 11011000 10101010 11011001 10001110 11011000 10100111 11011000 10101000 11011001 10001110 00100000 11011000 10100111 11011001 10000100 11011001 10010010 11011000 10100111 11011001 10001110 11011000 10101000 11011000 10110001 11011001 10001110 11011000 10100111 11011000 10110001 11011001 10010000 00100000 11011001 10000100 11011001 10001110 11011001 10000001 11011001 10010000 11011001 10001010 00100000 11011000 10111001 11011001 10010000 11011001 10000100 11011001 10010000 11011001 10001010 11011001 10010001 11011001 10010000 11011001 10001010 11011001 10000110 11011001 10001110 

Given verse is: وَمَا اَدْرَاكَ مَا عِلِيُّونَ binary representation of this verse is :
11011001 10001000 11011001 10001110 11011001 10000101 11011001 10001110 11011000 10100111 00100000 11011000 10100111 11011001 10001110 11011000 10101111 11011001 10010010 11011000 10110001 11011001 10001110 11011000 10100111 11011001 10000011 11011001 10001110 00100000 11011001 10000101 11011001 10001110 11011000 10100111 00100000 11011000 10111001 11011001 10010000 11011001 10000100 11011001 10010000 11011001 10001010 11011001 10010001 11011001 10001111 11011001 10001000 11011001 10000110 11011001 10001110 

Given verse is: كِتَابٌ مَرْقُومٌ binary representation of this verse is :
11011001 10000011 11011001 10010000 11011000 10101010 11011001 10001110 11011000 10100111 11011000 10101000 11011001 10001100 00100000 11011001 10000101 11011001 10001110 11011000 10110001 11011001 10010010 11011001 10000010 11011001 10001111 11011001 10001000 11011001 10000101 11011001 10001100 

Given verse is: يَشْهَدُهُ الْمُقَرَبُونَ binary representation of this verse is :
11011001 10001010 11011001 10001110 11011000 10110100 11011001 10010010 11011001 10000111 11011001 10001110 11011000 10101111 11011001 10001111 11011001 10000111 11011001 10001111 00100000 11011000 10100111 11011001 10000100 11011001 10010010 11011001 10000101 11011001 10001111 11011001 10000010 11011001 10001110 11011000 10110001 11011001 10001110 11011000 10101000 11011001 10001111 11011001 10001000 11011001 10000110 11011001 10001110 

Given verse is: اِنَ الْاَبرَارَ لَفِي نَعِيمٍ binary representation of this verse is :
11011000 10100111 11011001 10010000 11011001 10000110 11011001 10001110 00100000 11011000 10100111 11011001 10000100 11011001 10010010 11011000 10100111 11011001 10001110 11011000 10101000 11011000 10110001 11011001 10001110 11011000 10100111 11011000 10110001 11011001 10001110 00100000 11011001 10000100 11011001 10001110 11011001 10000001 11011001 10010000 11011001 10001010 00100000 11011001 10000110 11011001 10001110 11011000 10111001 11011001 10010000 11011001 10001010 11011001 10000101 11011001 10001101 

Given verse is: عَلَي الْاَرَايِكِ يَنظُرُونَ binary representation of this verse is :
11011000 10111001 11011001 10001110 11011001 10000100 11011001 10001110 11011001 10001010 00100000 11011000 10100111 11011001 10000100 11011001 10010010 11011000 10100111 11011001 10001110 11011000 10110001 11011001 10001110 11011000 10100111 11011001 10001010 11011001 10010000 11011001 10000011 11011001 10010000 00100000 11011001 10001010 11011001 10001110 11011001 10000110 11011000 10111000 11011001 10001111 11011000 10110001 11011001 10001111 11011001 10001000 11011001 10000110 11011001 10001110 

Given verse is: تَعْرِفُ فِي وُجُوهِهِم نَضْرَةَ النَعِيمِ binary representation of this verse is :
11011000 10101010 11011001 10001110 11011000 10111001 11011001 10010010 11011000 10110001 11011001 10010000 11011001 10000001 11011001 10001111 00100000 11011001 10000001 11011001 10010000 11011001 10001010 00100000 11011001 10001000 11011001 10001111 11011000 10101100 11011001 10001111 11011001 10001000 11011001 10000111 11011001 10010000 11011001 10000111 11011001 10010000 11011001 10000101 00100000 11011001 10000110 11011001 10001110 11011000 10110110 11011001 10010010 11011000 10110001 11011001 10001110 11011000 10101001 11011001 10001110 00100000 11011000 10100111 11011001 10000100 11011001 10000110 11011001 10001110 11011000 10111001 11011001 10010000 11011001 10001010 11011001 10000101 11011001 10010000 

Given verse is: يُسْقَونَ مِن رَحِيقٍ مَخْتُومٍ binary representation of this verse is :
11011001 10001010 11011001 10001111 11011000 10110011 11011001 10010010 11011001 10000010 11011001 10001110 11011001 10001000 11011001 10000110 11011001 10001110 00100000 11011001 10000101 11011001 10010000 11011001 10000110 00100000 11011000 10110001 11011001 10001110 11011000 10101101 11011001 10010000 11011001 10001010 11011001 10000010 11011001 10001101 00100000 11011001 10000101 11011001 10001110 11011000 10101110 11011001 10010010 11011000 10101010 11011001 10001111 11011001 10001000 11011001 10000101 11011001 10001101 

Given verse is: خِتَامُهُ مِسْكٌ وَفِي ذَلِكَ فَلْيَتَنَافَسِ الْمُتَنَافِسُونَ binary representation of this verse is :
11011000 10101110 11011001 10010000 11011000 10101010 11011001 10001110 11011000 10100111 11011001 10000101 11011001 10001111 11011001 10000111 11011001 10001111 00100000 11011001 10000101 11011001 10010000 11011000 10110011 11011001 10010010 11011001 10000011 11011001 10001100 00100000 11011001 10001000 11011001 10001110 11011001 10000001 11011001 10010000 11011001 10001010 00100000 11011000 10110000 11011001 10001110 11011001 10000100 11011001 10010000 11011001 10000011 11011001 10001110 00100000 11011001 10000001 11011001 10001110 11011001 10000100 11011001 10010010 11011001 10001010 11011001 10001110 11011000 10101010 11011001 10001110 11011001 10000110 11011001 10001110 11011000 10100111 11011001 10000001 11011001 10001110 11011000 10110011 11011001 10010000 00100000 11011000 10100111 11011001 10000100 11011001 10010010 11011001 10000101 11011001 10001111 11011000 10101010 11011001 10001110 11011001 10000110 11011001 10001110 11011000 10100111 11011001 10000001 11011001 10010000 11011000 10110011 11011001 10001111 11011001 10001000 11011001 10000110 11011001 10001110 

Given verse is: وَمِزَاجُهُ مِن تَسْنِيمٍ binary representation of this verse is :
11011001 10001000 11011001 10001110 11011001 10000101 11011001 10010000 11011000 10110010 11011001 10001110 11011000 10100111 11011000 10101100 11011001 10001111 11011001 10000111 11011001 10001111 00100000 11011001 10000101 11011001 10010000 11011001 10000110 00100000 11011000 10101010 11011001 10001110 11011000 10110011 11011001 10010010 11011001 10000110 11011001 10010000 11011001 10001010 11011001 10000101 11011001 10001101 

Given verse is: عَيْنًا يَشْرَبُ بِهَا الْمُقَرَبُونَ binary representation of this verse is :
11011000 10111001 11011001 10001110 11011001 10001010 11011001 10010010 11011001 10000110 11011001 10001011 11011000 10100111 00100000 11011001 10001010 11011001 10001110 11011000 10110100 11011001 10010010 11011000 10110001 11011001 10001110 11011000 10101000 11011001 10001111 00100000 11011000 10101000 11011001 10010000 11011001 10000111 11011001 10001110 11011000 10100111 00100000 11011000 10100111 11011001 10000100 11011001 10010010 11011001 10000101 11011001 10001111 11011001 10000010 11011001 10001110 11011000 10110001 11011001 10001110 11011000 10101000 11011001 10001111 11011001 10001000 11011001 10000110 11011001 10001110 

Given verse is: اِنَ الَذِينَ اَجْرَمُوا كَانُوا مِنَ الَذِينَ آمَنُوا يَضْحَكُونَ binary representation of this verse is :
11011000 10100111 11011001 10010000 11011001 10000110 11011001 10001110 00100000 11011000 10100111 11011001 10000100 11011001 10001110 11011000 10110000 11011001 10010000 11011001 10001010 11011001 10000110 11011001 10001110 00100000 11011000 10100111 11011001 10001110 11011000 10101100 11011001 10010010 11011000 10110001 11011001 10001110 11011001 10000101 11011001 10001111 11011001 10001000 11011000 10100111 00100000 11011001 10000011 11011001 10001110 11011000 10100111 11011001 10000110 11011001 10001111 11011001 10001000 11011000 10100111 00100000 11011001 10000101 11011001 10010000 11011001 10000110 11011001 10001110 00100000 11011000 10100111 11011001 10000100 11011001 10001110 11011000 10110000 11011001 10010000 11011001 10001010 11011001 10000110 11011001 10001110 00100000 11011000 10100010 11011001 10000101 11011001 10001110 11011001 10000110 11011001 10001111 11011001 10001000 11011000 10100111 00100000 11011001 10001010 11011001 10001110 11011000 10110110 11011001 10010010 11011000 10101101 11011001 10001110 11011001 10000011 11011001 10001111 11011001 10001000 11011001 10000110 11011001 10001110 

Given verse is: وَاِذَا مَرُوا بِهِم يَتَغَامَزُونَ binary representation of this verse is :
11011001 10001000 11011001 10001110 11011000 10100111 11011001 10010000 11011000 10110000 11011001 10001110 11011000 10100111 00100000 11011001 10000101 11011001 10001110 11011000 10110001 11011001 10001111 11011001 10001000 11011000 10100111 00100000 11011000 10101000 11011001 10010000 11011001 10000111 11011001 10010000 11011001 10000101 00100000 11011001 10001010 11011001 10001110 11011000 10101010 11011001 10001110 11011000 10111010 11011001 10001110 11011000 10100111 11011001 10000101 11011001 10001110 11011000 10110010 11011001 10001111 11011001 10001000 11011001 10000110 11011001 10001110 

Given verse is: وَاِذَا انقَلَبُوا اِلَي اَهْلِهِمُ انقَلَبُوا فَكِهِينَ binary representation of this verse is :
11011001 10001000 11011001 10001110 11011000 10100111 11011001 10010000 11011000 10110000 11011001 10001110 11011000 10100111 00100000 11011000 10100111 11011001 10000110 11011001 10000010 11011001 10001110 11011001 10000100 11011001 10001110 11011000 10101000 11011001 10001111 11011001 10001000 11011000 10100111 00100000 11011000 10100111 11011001 10010000 11011001 10000100 11011001 10001110 11011001 10001010 00100000 11011000 10100111 11011001 10001110 11011001 10000111 11011001 10010010 11011001 10000100 11011001 10010000 11011001 10000111 11011001 10010000 11011001 10000101 11011001 10001111 00100000 11011000 10100111 11011001 10000110 11011001 10000010 11011001 10001110 11011001 10000100 11011001 10001110 11011000 10101000 11011001 10001111 11011001 10001000 11011000 10100111 00100000 11011001 10000001 11011001 10001110 11011001 10000011 11011001 10010000 11011001 10000111 11011001 10010000 11011001 10001010 11011001 10000110 11011001 10001110 

Given verse is: وَاِذَا رَاَوهُم قَالُوا اِنَ هَؤُلَااِ لَضَالُونَ binary representation of this verse is :
11011001 10001000 11011001 10001110 11011000 10100111 11011001 10010000 11011000 10110000 11011001 10001110 11011000 10100111 00100000 11011000 10110001 11011001 10001110 11011000 10100111 11011001 10001110 11011001 10001000 11011001 10000111 11011001 10001111 11011001 10000101 00100000 11011001 10000010 11011001 10001110 11011000 10100111 11011001 10000100 11011001 10001111 11011001 10001000 11011000 10100111 00100000 11011000 10100111 11011001 10010000 11011001 10000110 11011001 10001110 00100000 11011001 10000111 11011001 10001110 11011000 10100100 11011001 10001111 11011001 10000100 11011001 10001110 11011000 10100111 11011000 10100111 11011001 10010000 00100000 11011001 10000100 11011001 10001110 11011000 10110110 11011001 10001110 11011000 10100111 11011001 10000100 11011001 10001111 11011001 10001000 11011001 10000110 11011001 10001110 

Given verse is: وَمَا اُرْسِلُوا عَلَيْهِم حَافِظِينَ binary representation of this verse is :
11011001 10001000 11011001 10001110 11011001 10000101 11011001 10001110 11011000 10100111 00100000 11011000 10100111 11011001 10001111 11011000 10110001 11011001 10010010 11011000 10110011 11011001 10010000 11011001 10000100 11011001 10001111 11011001 10001000 11011000 10100111 00100000 11011000 10111001 11011001 10001110 11011001 10000100 11011001 10001110 11011001 10001010 11011001 10010010 11011001 10000111 11011001 10010000 11011001 10000101 00100000 11011000 10101101 11011001 10001110 11011000 10100111 11011001 10000001 11011001 10010000 11011000 10111000 11011001 10010000 11011001 10001010 11011001 10000110 11011001 10001110 

Given verse is: فَالْيَومَ الَذِينَ آمَنُوا مِنَ الْكُفَّارِ يَضْحَكُونَ binary representation of this verse is :
11011001 10000001 11011001 10001110 11011000 10100111 11011001 10000100 11011001 10010010 11011001 10001010 11011001 10001110 11011001 10001000 11011001 10000101 11011001 10001110 00100000 11011000 10100111 11011001 10000100 11011001 10001110 11011000 10110000 11011001 10010000 11011001 10001010 11011001 10000110 11011001 10001110 00100000 11011000 10100010 11011001 10000101 11011001 10001110 11011001 10000110 11011001 10001111 11011001 10001000 11011000 10100111 00100000 11011001 10000101 11011001 10010000 11011001 10000110 11011001 10001110 00100000 11011000 10100111 11011001 10000100 11011001 10010010 11011001 10000011 11011001 10001111 11011001 10000001 11011001 10010001 11011001 10001110 11011000 10100111 11011000 10110001 11011001 10010000 00100000 11011001 10001010 11011001 10001110 11011000 10110110 11011001 10010010 11011000 10101101 11011001 10001110 11011001 10000011 11011001 10001111 11011001 10001000 11011001 10000110 11011001 10001110 

Given verse is: عَلَي الْاَرَايِكِ يَنظُرُونَ binary representation of this verse is :
11011000 10111001 11011001 10001110 11011001 10000100 11011001 10001110 11011001 10001010 00100000 11011000 10100111 11011001 10000100 11011001 10010010 11011000 10100111 11011001 10001110 11011000 10110001 11011001 10001110 11011000 10100111 11011001 10001010 11011001 10010000 11011001 10000011 11011001 10010000 00100000 11011001 10001010 11011001 10001110 11011001 10000110 11011000 10111000 11011001 10001111 11011000 10110001 11011001 10001111 11011001 10001000 11011001 10000110 11011001 10001110 

Given verse is: هَلْ ثُوِّبَ الْكُفَّارُ مَا كَانُوا يَفْعَلُونَ binary representation of this verse is :
11011001 10000111 11011001 10001110 11011001 10000100 11011001 10010010 00100000 11011000 10101011 11011001 10001111 11011001 10001000 11011001 10010001 11011001 10010000 11011000 10101000 11011001 10001110 00100000 11011000 10100111 11011001 10000100 11011001 10010010 11011001 10000011 11011001 10001111 11011001 10000001 11011001 10010001 11011001 10001110 11011000 10100111 11011000 10110001 11011001 10001111 00100000 11011001 10000101 11011001 10001110 11011000 10100111 00100000 11011001 10000011 11011001 10001110 11011000 10100111 11011001 10000110 11011001 10001111 11011001 10001000 11011000 10100111 00100000 11011001 10001010 11011001 10001110 11011001 10000001 11011001 10010010 11011000 10111001 11011001 10001110 11011001 10000100 11011001 10001111 11011001 10001000 11011001 10000110 11011001 10001110 

Given verse is: بِسْمِ اللَهِ الرَحْمَنِ الرَحِيمِ اِذَا السَّمَااُ انشَقَّتْ binary representation of this verse is :
11011000 10101000 11011001 10010000 11011000 10110011 11011001 10010010 11011001 10000101 11011001 10010000 00100000 11011000 10100111 11011001 10000100 11011001 10000100 11011001 10001110 11011001 10000111 11011001 10010000 00100000 11011000 10100111 11011001 10000100 11011000 10110001 11011001 10001110 11011000 10101101 11011001 10010010 11011001 10000101 11011001 10001110 11011001 10000110 11011001 10010000 00100000 11011000 10100111 11011001 10000100 11011000 10110001 11011001 10001110 11011000 10101101 11011001 10010000 11011001 10001010 11011001 10000101 11011001 10010000 00100000 11011000 10100111 11011001 10010000 11011000 10110000 11011001 10001110 11011000 10100111 00100000 11011000 10100111 11011001 10000100 11011000 10110011 11011001 10010001 11011001 10001110 11011001 10000101 11011001 10001110 11011000 10100111 11011000 10100111 11011001 10001111 00100000 11011000 10100111 11011001 10000110 11011000 10110100 11011001 10001110 11011001 10000010 11011001 10010001 11011001 10001110 11011000 10101010 11011001 10010010 

Given verse is: وَاَذِنَتْ لِرَبِّهَا وَحُقَّتْ binary representation of this verse is :
11011001 10001000 11011001 10001110 11011000 10100111 11011001 10001110 11011000 10110000 11011001 10010000 11011001 10000110 11011001 10001110 11011000 10101010 11011001 10010010 00100000 11011001 10000100 11011001 10010000 11011000 10110001 11011001 10001110 11011000 10101000 11011001 10010001 11011001 10010000 11011001 10000111 11011001 10001110 11011000 10100111 00100000 11011001 10001000 11011001 10001110 11011000 10101101 11011001 10001111 11011001 10000010 11011001 10010001 11011001 10001110 11011000 10101010 11011001 10010010 

Given verse is: وَاِذَا الْاَرْضُ مُدَّتْ binary representation of this verse is :
11011001 10001000 11011001 10001110 11011000 10100111 11011001 10010000 11011000 10110000 11011001 10001110 11011000 10100111 00100000 11011000 10100111 11011001 10000100 11011001 10010010 11011000 10100111 11011001 10001110 11011000 10110001 11011001 10010010 11011000 10110110 11011001 10001111 00100000 11011001 10000101 11011001 10001111 11011000 10101111 11011001 10010001 11011001 10001110 11011000 10101010 11011001 10010010 

Given verse is: وَاَلْقَتْ مَا فِيهَا وَتَخَلَتْ binary representation of this verse is :
11011001 10001000 11011001 10001110 11011000 10100111 11011001 10001110 11011001 10000100 11011001 10010010 11011001 10000010 11011001 10001110 11011000 10101010 11011001 10010010 00100000 11011001 10000101 11011001 10001110 11011000 10100111 00100000 11011001 10000001 11011001 10010000 11011001 10001010 11011001 10000111 11011001 10001110 11011000 10100111 00100000 11011001 10001000 11011001 10001110 11011000 10101010 11011001 10001110 11011000 10101110 11011001 10001110 11011001 10000100 11011001 10001110 11011000 10101010 11011001 10010010 

Given verse is: وَاَذِنَتْ لِرَبِّهَا وَحُقَّتْ binary representation of this verse is :
11011001 10001000 11011001 10001110 11011000 10100111 11011001 10001110 11011000 10110000 11011001 10010000 11011001 10000110 11011001 10001110 11011000 10101010 11011001 10010010 00100000 11011001 10000100 11011001 10010000 11011000 10110001 11011001 10001110 11011000 10101000 11011001 10010001 11011001 10010000 11011001 10000111 11011001 10001110 11011000 10100111 00100000 11011001 10001000 11011001 10001110 11011000 10101101 11011001 10001111 11011001 10000010 11011001 10010001 11011001 10001110 11011000 10101010 11011001 10010010 

Given verse is: يَا اَيُّهَا الْاِنسَانُ اِنَكَ كَادِحٌ اِلَي رَبِّكَ كَدْحًا فَمُلَاقِيهِ binary representation of this verse is :
11011001 10001010 11011001 10001110 11011000 10100111 00100000 11011000 10100111 11011001 10001110 11011001 10001010 11011001 10010001 11011001 10001111 11011001 10000111 11011001 10001110 11011000 10100111 00100000 11011000 10100111 11011001 10000100 11011001 10010010 11011000 10100111 11011001 10010000 11011001 10000110 11011000 10110011 11011001 10001110 11011000 10100111 11011001 10000110 11011001 10001111 00100000 11011000 10100111 11011001 10010000 11011001 10000110 11011001 10001110 11011001 10000011 11011001 10001110 00100000 11011001 10000011 11011001 10001110 11011000 10100111 11011000 10101111 11011001 10010000 11011000 10101101 11011001 10001100 00100000 11011000 10100111 11011001 10010000 11011001 10000100 11011001 10001110 11011001 10001010 00100000 11011000 10110001 11011001 10001110 11011000 10101000 11011001 10010001 11011001 10010000 11011001 10000011 11011001 10001110 00100000 11011001 10000011 11011001 10001110 11011000 10101111 11011001 10010010 11011000 10101101 11011001 10001011 11011000 10100111 00100000 11011001 10000001 11011001 10001110 11011001 10000101 11011001 10001111 11011001 10000100 11011001 10001110 11011000 10100111 11011001 10000010 11011001 10010000 11011001 10001010 11011001 10000111 11011001 10010000 

Given verse is: فَاَم َا مَن اُوتِيَ كِتَابَهُ بِيَمِينِهِ binary representation of this verse is :
11011001 10000001 11011001 10001110 11011000 10100111 11011001 10001110 11011001 10000101 00100000 11011001 10001110 11011000 10100111 00100000 11011001 10000101 11011001 10001110 11011001 10000110 00100000 11011000 10100111 11011001 10001111 11011001 10001000 11011000 10101010 11011001 10010000 11011001 10001010 11011001 10001110 00100000 11011001 10000011 11011001 10010000 11011000 10101010 11011001 10001110 11011000 10100111 11011000 10101000 11011001 10001110 11011001 10000111 11011001 10001111 00100000 11011000 10101000 11011001 10010000 11011001 10001010 11011001 10001110 11011001 10000101 11011001 10010000 11011001 10001010 11011001 10000110 11011001 10010000 11011001 10000111 11011001 10010000 

Given verse is: فَسَوفَ يُحَاسَبُ حِسَابًا يَسِيرًا binary representation of this verse is :
11011001 10000001 11011001 10001110 11011000 10110011 11011001 10001110 11011001 10001000 11011001 10000001 11011001 10001110 00100000 11011001 10001010 11011001 10001111 11011000 10101101 11011001 10001110 11011000 10100111 11011000 10110011 11011001 10001110 11011000 10101000 11011001 10001111 00100000 11011000 10101101 11011001 10010000 11011000 10110011 11011001 10001110 11011000 10100111 11011000 10101000 11011001 10001011 11011000 10100111 00100000 11011001 10001010 11011001 10001110 11011000 10110011 11011001 10010000 11011001 10001010 11011000 10110001 11011001 10001011 11011000 10100111 

Given verse is: وَيَنقَلِبُ اِلَي اَهْلِهِ مَسْرُورًا binary representation of this verse is :
11011001 10001000 11011001 10001110 11011001 10001010 11011001 10001110 11011001 10000110 11011001 10000010 11011001 10001110 11011001 10000100 11011001 10010000 11011000 10101000 11011001 10001111 00100000 11011000 10100111 11011001 10010000 11011001 10000100 11011001 10001110 11011001 10001010 00100000 11011000 10100111 11011001 10001110 11011001 10000111 11011001 10010010 11011001 10000100 11011001 10010000 11011001 10000111 11011001 10010000 00100000 11011001 10000101 11011001 10001110 11011000 10110011 11011001 10010010 11011000 10110001 11011001 10001111 11011001 10001000 11011000 10110001 11011001 10001011 11011000 10100111 

Given verse is: وَاَم َا مَن اُوتِيَ كِتَابَهُ وَرَااَ ظَهْرِهِ binary representation of this verse is :
11011001 10001000 11011001 10001110 11011000 10100111 11011001 10001110 11011001 10000101 00100000 11011001 10001110 11011000 10100111 00100000 11011001 10000101 11011001 10001110 11011001 10000110 00100000 11011000 10100111 11011001 10001111 11011001 10001000 11011000 10101010 11011001 10010000 11011001 10001010 11011001 10001110 00100000 11011001 10000011 11011001 10010000 11011000 10101010 11011001 10001110 11011000 10100111 11011000 10101000 11011001 10001110 11011001 10000111 11011001 10001111 00100000 11011001 10001000 11011001 10001110 11011000 10110001 11011001 10001110 11011000 10100111 11011000 10100111 11011001 10001110 00100000 11011000 10111000 11011001 10001110 11011001 10000111 11011001 10010010 11011000 10110001 11011001 10010000 11011001 10000111 11011001 10010000 

Given verse is: فَسَوفَ يَدْعُو ثُبُورًا binary representation of this verse is :
11011001 10000001 11011001 10001110 11011000 10110011 11011001 10001110 11011001 10001000 11011001 10000001 11011001 10001110 00100000 11011001 10001010 11011001 10001110 11011000 10101111 11011001 10010010 11011000 10111001 11011001 10001111 11011001 10001000 00100000 11011000 10101011 11011001 10001111 11011000 10101000 11011001 10001111 11011001 10001000 11011000 10110001 11011001 10001011 11011000 10100111 

Given verse is: وَيَصْلَي سَعِيرًا binary representation of this verse is :
11011001 10001000 11011001 10001110 11011001 10001010 11011001 10001110 11011000 10110101 11011001 10010010 11011001 10000100 11011001 10001110 11011001 10001010 00100000 11011000 10110011 11011001 10001110 11011000 10111001 11011001 10010000 11011001 10001010 11011000 10110001 11011001 10001011 11011000 10100111 

Given verse is: اِنَهُ كَانَ فِي اَهْلِهِ مَسْرُورًا binary representation of this verse is :
11011000 10100111 11011001 10010000 11011001 10000110 11011001 10001110 11011001 10000111 11011001 10001111 00100000 11011001 10000011 11011001 10001110 11011000 10100111 11011001 10000110 11011001 10001110 00100000 11011001 10000001 11011001 10010000 11011001 10001010 00100000 11011000 10100111 11011001 10001110 11011001 10000111 11011001 10010010 11011001 10000100 11011001 10010000 11011001 10000111 11011001 10010000 00100000 11011001 10000101 11011001 10001110 11011000 10110011 11011001 10010010 11011000 10110001 11011001 10001111 11011001 10001000 11011000 10110001 11011001 10001011 11011000 10100111 

Given verse is: اِنَهُ ظَنَ اَن لَن يَحُورَ binary representation of this verse is :
11011000 10100111 11011001 10010000 11011001 10000110 11011001 10001110 11011001 10000111 11011001 10001111 00100000 11011000 10111000 11011001 10001110 11011001 10000110 11011001 10001110 00100000 11011000 10100111 11011001 10001110 11011001 10000110 00100000 11011001 10000100 11011001 10001110 11011001 10000110 00100000 11011001 10001010 11011001 10001110 11011000 10101101 11011001 10001111 11011001 10001000 11011000 10110001 11011001 10001110 

Given verse is: بَلَي اِنَ رَبَّهُ كَانَ بِهِ بَصِيرًا binary representation of this verse is :
11011000 10101000 11011001 10001110 11011001 10000100 11011001 10001110 11011001 10001010 00100000 11011000 10100111 11011001 10010000 11011001 10000110 11011001 10001110 00100000 11011000 10110001 11011001 10001110 11011000 10101000 11011001 10010001 11011001 10001110 11011001 10000111 11011001 10001111 00100000 11011001 10000011 11011001 10001110 11011000 10100111 11011001 10000110 11011001 10001110 00100000 11011000 10101000 11011001 10010000 11011001 10000111 11011001 10010000 00100000 11011000 10101000 11011001 10001110 11011000 10110101 11011001 10010000 11011001 10001010 11011000 10110001 11011001 10001011 11011000 10100111 

Given verse is: فَلَا اُقْسِمُ بِالشَّفَقِ binary representation of this verse is :
11011001 10000001 11011001 10001110 11011001 10000100 11011001 10001110 11011000 10100111 00100000 11011000 10100111 11011001 10001111 11011001 10000010 11011001 10010010 11011000 10110011 11011001 10010000 11011001 10000101 11011001 10001111 00100000 11011000 10101000 11011001 10010000 11011000 10100111 11011001 10000100 11011000 10110100 11011001 10010001 11011001 10001110 11011001 10000001 11011001 10001110 11011001 10000010 11011001 10010000 

Given verse is: وَاللَيْلِ وَمَا وَسَقَ binary representation of this verse is :
11011001 10001000 11011001 10001110 11011000 10100111 11011001 10000100 11011001 10000100 11011001 10001110 11011001 10001010 11011001 10010010 11011001 10000100 11011001 10010000 00100000 11011001 10001000 11011001 10001110 11011001 10000101 11011001 10001110 11011000 10100111 00100000 11011001 10001000 11011001 10001110 11011000 10110011 11011001 10001110 11011001 10000010 11011001 10001110 

Given verse is: وَالْقَمَرِ اِذَا اتَّسَقَ binary representation of this verse is :
11011001 10001000 11011001 10001110 11011000 10100111 11011001 10000100 11011001 10010010 11011001 10000010 11011001 10001110 11011001 10000101 11011001 10001110 11011000 10110001 11011001 10010000 00100000 11011000 10100111 11011001 10010000 11011000 10110000 11011001 10001110 11011000 10100111 00100000 11011000 10100111 11011000 10101010 11011001 10010001 11011001 10001110 11011000 10110011 11011001 10001110 11011001 10000010 11011001 10001110 

Given verse is: لَتَرْكَبُنَ طَبَقًا عَن طَبَقٍ binary representation of this verse is :
11011001 10000100 11011001 10001110 11011000 10101010 11011001 10001110 11011000 10110001 11011001 10010010 11011001 10000011 11011001 10001110 11011000 10101000 11011001 10001111 11011001 10000110 11011001 10001110 00100000 11011000 10110111 11011001 10001110 11011000 10101000 11011001 10001110 11011001 10000010 11011001 10001011 11011000 10100111 00100000 11011000 10111001 11011001 10001110 11011001 10000110 00100000 11011000 10110111 11011001 10001110 11011000 10101000 11011001 10001110 11011001 10000010 11011001 10001101 

Given verse is: فَمَا لَهُم لَا يُؤْمِنُونَ binary representation of this verse is :
11011001 10000001 11011001 10001110 11011001 10000101 11011001 10001110 11011000 10100111 00100000 11011001 10000100 11011001 10001110 11011001 10000111 11011001 10001111 11011001 10000101 00100000 11011001 10000100 11011001 10001110 11011000 10100111 00100000 11011001 10001010 11011001 10001111 11011000 10100100 11011001 10010010 11011001 10000101 11011001 10010000 11011001 10000110 11011001 10001111 11011001 10001000 11011001 10000110 11011001 10001110 

Given verse is: وَاِذَا قُرِيَ عَلَيْهِمُ الْقُرْآنُ لَا يَسْجُدُونَ binary representation of this verse is :
11011001 10001000 11011001 10001110 11011000 10100111 11011001 10010000 11011000 10110000 11011001 10001110 11011000 10100111 00100000 11011001 10000010 11011001 10001111 11011000 10110001 11011001 10010000 11011001 10001010 11011001 10001110 00100000 11011000 10111001 11011001 10001110 11011001 10000100 11011001 10001110 11011001 10001010 11011001 10010010 11011001 10000111 11011001 10010000 11011001 10000101 11011001 10001111 00100000 11011000 10100111 11011001 10000100 11011001 10010010 11011001 10000010 11011001 10001111 11011000 10110001 11011001 10010010 11011000 10100010 11011001 10000110 11011001 10001111 00100000 11011001 10000100 11011001 10001110 11011000 10100111 00100000 11011001 10001010 11011001 10001110 11011000 10110011 11011001 10010010 11011000 10101100 11011001 10001111 11011000 10101111 11011001 10001111 11011001 10001000 11011001 10000110 11011001 10001110 

Given verse is: بَلِ الَذِينَ كَفَرُوا يُكَذِّبُونَ binary representation of this verse is :
11011000 10101000 11011001 10001110 11011001 10000100 11011001 10010000 00100000 11011000 10100111 11011001 10000100 11011001 10001110 11011000 10110000 11011001 10010000 11011001 10001010 11011001 10000110 11011001 10001110 00100000 11011001 10000011 11011001 10001110 11011001 10000001 11011001 10001110 11011000 10110001 11011001 10001111 11011001 10001000 11011000 10100111 00100000 11011001 10001010 11011001 10001111 11011001 10000011 11011001 10001110 11011000 10110000 11011001 10010001 11011001 10010000 11011000 10101000 11011001 10001111 11011001 10001000 11011001 10000110 11011001 10001110 

Given verse is: وَاللَهُ اَعْلَمُ بِمَا يُوعُونَ binary representation of this verse is :
11011001 10001000 11011001 10001110 11011000 10100111 11011001 10000100 11011001 10000100 11011001 10001110 11011001 10000111 11011001 10001111 00100000 11011000 10100111 11011001 10001110 11011000 10111001 11011001 10010010 11011001 10000100 11011001 10001110 11011001 10000101 11011001 10001111 00100000 11011000 10101000 11011001 10010000 11011001 10000101 11011001 10001110 11011000 10100111 00100000 11011001 10001010 11011001 10001111 11011001 10001000 11011000 10111001 11011001 10001111 11011001 10001000 11011001 10000110 11011001 10001110 

Given verse is: فَبَشِّرْهُم بِعَذَابٍ اَلِيمٍ binary representation of this verse is :
11011001 10000001 11011001 10001110 11011000 10101000 11011001 10001110 11011000 10110100 11011001 10010001 11011001 10010000 11011000 10110001 11011001 10010010 11011001 10000111 11011001 10001111 11011001 10000101 00100000 11011000 10101000 11011001 10010000 11011000 10111001 11011001 10001110 11011000 10110000 11011001 10001110 11011000 10100111 11011000 10101000 11011001 10001101 00100000 11011000 10100111 11011001 10001110 11011001 10000100 11011001 10010000 11011001 10001010 11011001 10000101 11011001 10001101 

Given verse is: اِلَا الَذِينَ آمَنُوا وَعَمِلُوا الصَّالِحَاتِ لَهُم اَجْرٌ غَيْرُ مَمنُونٍ binary representation of this verse is :
11011000 10100111 11011001 10010000 11011001 10000100 11011001 10001110 11011000 10100111 00100000 11011000 10100111 11011001 10000100 11011001 10001110 11011000 10110000 11011001 10010000 11011001 10001010 11011001 10000110 11011001 10001110 00100000 11011000 10100010 11011001 10000101 11011001 10001110 11011001 10000110 11011001 10001111 11011001 10001000 11011000 10100111 00100000 11011001 10001000 11011001 10001110 11011000 10111001 11011001 10001110 11011001 10000101 11011001 10010000 11011001 10000100 11011001 10001111 11011001 10001000 11011000 10100111 00100000 11011000 10100111 11011001 10000100 11011000 10110101 11011001 10010001 11011001 10001110 11011000 10100111 11011001 10000100 11011001 10010000 11011000 10101101 11011001 10001110 11011000 10100111 11011000 10101010 11011001 10010000 00100000 11011001 10000100 11011001 10001110 11011001 10000111 11011001 10001111 11011001 10000101 00100000 11011000 10100111 11011001 10001110 11011000 10101100 11011001 10010010 11011000 10110001 11011001 10001100 00100000 11011000 10111010 11011001 10001110 11011001 10001010 11011001 10010010 11011000 10110001 11011001 10001111 00100000 11011001 10000101 11011001 10001110 11011001 10000101 11011001 10000110 11011001 10001111 11011001 10001000 11011001 10000110 11011001 10001101 

Given verse is: بِسْمِ اللَهِ الرَحْمَنِ الرَحِيمِ وَالسَّمَااِ ذَاتِ الْبُرُوجِ binary representation of this verse is :
11011000 10101000 11011001 10010000 11011000 10110011 11011001 10010010 11011001 10000101 11011001 10010000 00100000 11011000 10100111 11011001 10000100 11011001 10000100 11011001 10001110 11011001 10000111 11011001 10010000 00100000 11011000 10100111 11011001 10000100 11011000 10110001 11011001 10001110 11011000 10101101 11011001 10010010 11011001 10000101 11011001 10001110 11011001 10000110 11011001 10010000 00100000 11011000 10100111 11011001 10000100 11011000 10110001 11011001 10001110 11011000 10101101 11011001 10010000 11011001 10001010 11011001 10000101 11011001 10010000 00100000 11011001 10001000 11011001 10001110 11011000 10100111 11011001 10000100 11011000 10110011 11011001 10010001 11011001 10001110 11011001 10000101 11011001 10001110 11011000 10100111 11011000 10100111 11011001 10010000 00100000 11011000 10110000 11011001 10001110 11011000 10100111 11011000 10101010 11011001 10010000 00100000 11011000 10100111 11011001 10000100 11011001 10010010 11011000 10101000 11011001 10001111 11011000 10110001 11011001 10001111 11011001 10001000 11011000 10101100 11011001 10010000 

Given verse is: وَالْيَومِ الْمَوعُودِ binary representation of this verse is :
11011001 10001000 11011001 10001110 11011000 10100111 11011001 10000100 11011001 10010010 11011001 10001010 11011001 10001110 11011001 10001000 11011001 10000101 11011001 10010000 00100000 11011000 10100111 11011001 10000100 11011001 10010010 11011001 10000101 11011001 10001110 11011001 10001000 11011000 10111001 11011001 10001111 11011001 10001000 11011000 10101111 11011001 10010000 

Given verse is: وَشَاهِدٍ وَمَشْهُودٍ binary representation of this verse is :
11011001 10001000 11011001 10001110 11011000 10110100 11011001 10001110 11011000 10100111 11011001 10000111 11011001 10010000 11011000 10101111 11011001 10001101 00100000 11011001 10001000 11011001 10001110 11011001 10000101 11011001 10001110 11011000 10110100 11011001 10010010 11011001 10000111 11011001 10001111 11011001 10001000 11011000 10101111 11011001 10001101 

Given verse is: قُتِلَ اَصْحَابُ الْاُخْدُودِ binary representation of this verse is :
11011001 10000010 11011001 10001111 11011000 10101010 11011001 10010000 11011001 10000100 11011001 10001110 00100000 11011000 10100111 11011001 10001110 11011000 10110101 11011001 10010010 11011000 10101101 11011001 10001110 11011000 10100111 11011000 10101000 11011001 10001111 00100000 11011000 10100111 11011001 10000100 11011001 10010010 11011000 10100111 11011001 10001111 11011000 10101110 11011001 10010010 11011000 10101111 11011001 10001111 11011001 10001000 11011000 10101111 11011001 10010000 

Given verse is: النَارِ ذَاتِ الْوَقُودِ binary representation of this verse is :
11011000 10100111 11011001 10000100 11011001 10000110 11011001 10001110 11011000 10100111 11011000 10110001 11011001 10010000 00100000 11011000 10110000 11011001 10001110 11011000 10100111 11011000 10101010 11011001 10010000 00100000 11011000 10100111 11011001 10000100 11011001 10010010 11011001 10001000 11011001 10001110 11011001 10000010 11011001 10001111 11011001 10001000 11011000 10101111 11011001 10010000 

Given verse is: اِذْ هُم عَلَيْهَا قُعُودٌ binary representation of this verse is :
11011000 10100111 11011001 10010000 11011000 10110000 11011001 10010010 00100000 11011001 10000111 11011001 10001111 11011001 10000101 00100000 11011000 10111001 11011001 10001110 11011001 10000100 11011001 10001110 11011001 10001010 11011001 10010010 11011001 10000111 11011001 10001110 11011000 10100111 00100000 11011001 10000010 11011001 10001111 11011000 10111001 11011001 10001111 11011001 10001000 11011000 10101111 11011001 10001100 

Given verse is: وَهُم عَلَي مَا يَفْعَلُونَ بِالْمُؤْمِنِينَ شُهُودٌ binary representation of this verse is :
11011001 10001000 11011001 10001110 11011001 10000111 11011001 10001111 11011001 10000101 00100000 11011000 10111001 11011001 10001110 11011001 10000100 11011001 10001110 11011001 10001010 00100000 11011001 10000101 11011001 10001110 11011000 10100111 00100000 11011001 10001010 11011001 10001110 11011001 10000001 11011001 10010010 11011000 10111001 11011001 10001110 11011001 10000100 11011001 10001111 11011001 10001000 11011001 10000110 11011001 10001110 00100000 11011000 10101000 11011001 10010000 11011000 10100111 11011001 10000100 11011001 10010010 11011001 10000101 11011001 10001111 11011000 10100100 11011001 10010010 11011001 10000101 11011001 10010000 11011001 10000110 11011001 10010000 11011001 10001010 11011001 10000110 11011001 10001110 00100000 11011000 10110100 11011001 10001111 11011001 10000111 11011001 10001111 11011001 10001000 11011000 10101111 11011001 10001100 

Given verse is: وَمَا نَقَمُوا مِنهُم اِلَا اَن يُؤْمِنُوا بِاللَهِ الْعَزِيزِ الْحَمِيدِ binary representation of this verse is :
11011001 10001000 11011001 10001110 11011001 10000101 11011001 10001110 11011000 10100111 00100000 11011001 10000110 11011001 10001110 11011001 10000010 11011001 10001110 11011001 10000101 11011001 10001111 11011001 10001000 11011000 10100111 00100000 11011001 10000101 11011001 10010000 11011001 10000110 11011001 10000111 11011001 10001111 11011001 10000101 00100000 11011000 10100111 11011001 10010000 11011001 10000100 11011001 10001110 11011000 10100111 00100000 11011000 10100111 11011001 10001110 11011001 10000110 00100000 11011001 10001010 11011001 10001111 11011000 10100100 11011001 10010010 11011001 10000101 11011001 10010000 11011001 10000110 11011001 10001111 11011001 10001000 11011000 10100111 00100000 11011000 10101000 11011001 10010000 11011000 10100111 11011001 10000100 11011001 10000100 11011001 10001110 11011001 10000111 11011001 10010000 00100000 11011000 10100111 11011001 10000100 11011001 10010010 11011000 10111001 11011001 10001110 11011000 10110010 11011001 10010000 11011001 10001010 11011000 10110010 11011001 10010000 00100000 11011000 10100111 11011001 10000100 11011001 10010010 11011000 10101101 11011001 10001110 11011001 10000101 11011001 10010000 11011001 10001010 11011000 10101111 11011001 10010000 

Given verse is: الَذِي لَهُ مُلْكُ السَّمَاوَاتِ وَالْاَرْضِ وَاللَهُ عَلَي كُلِ شَيْاٍ شَهِيدٌ binary representation of this verse is :
11011000 10100111 11011001 10000100 11011001 10001110 11011000 10110000 11011001 10010000 11011001 10001010 00100000 11011001 10000100 11011001 10001110 11011001 10000111 11011001 10001111 00100000 11011001 10000101 11011001 10001111 11011001 10000100 11011001 10010010 11011001 10000011 11011001 10001111 00100000 11011000 10100111 11011001 10000100 11011000 10110011 11011001 10010001 11011001 10001110 11011001 10000101 11011001 10001110 11011000 10100111 11011001 10001000 11011001 10001110 11011000 10100111 11011000 10101010 11011001 10010000 00100000 11011001 10001000 11011001 10001110 11011000 10100111 11011001 10000100 11011001 10010010 11011000 10100111 11011001 10001110 11011000 10110001 11011001 10010010 11011000 10110110 11011001 10010000 00100000 11011001 10001000 11011001 10001110 11011000 10100111 11011001 10000100 11011001 10000100 11011001 10001110 11011001 10000111 11011001 10001111 00100000 11011000 10111001 11011001 10001110 11011001 10000100 11011001 10001110 11011001 10001010 00100000 11011001 10000011 11011001 10001111 11011001 10000100 11011001 10010000 00100000 11011000 10110100 11011001 10001110 11011001 10001010 11011001 10010010 11011000 10100111 11011001 10001101 00100000 11011000 10110100 11011001 10001110 11011001 10000111 11011001 10010000 11011001 10001010 11011000 10101111 11011001 10001100 

Given verse is: اِنَ الَذِينَ فَتَنُوا الْمُؤْمِنِينَ وَالْمُؤْمِنَاتِ ثُم َ لَم يَتُوبُوا فَلَهُم عَذَابُ جَهَنَمَ وَلَهُم عَذَابُ الْحَرِيقِ binary representation of this verse is :
11011000 10100111 11011001 10010000 11011001 10000110 11011001 10001110 00100000 11011000 10100111 11011001 10000100 11011001 10001110 11011000 10110000 11011001 10010000 11011001 10001010 11011001 10000110 11011001 10001110 00100000 11011001 10000001 11011001 10001110 11011000 10101010 11011001 10001110 11011001 10000110 11011001 10001111 11011001 10001000 11011000 10100111 00100000 11011000 10100111 11011001 10000100 11011001 10010010 11011001 10000101 11011001 10001111 11011000 10100100 11011001 10010010 11011001 10000101 11011001 10010000 11011001 10000110 11011001 10010000 11011001 10001010 11011001 10000110 11011001 10001110 00100000 11011001 10001000 11011001 10001110 11011000 10100111 11011001 10000100 11011001 10010010 11011001 10000101 11011001 10001111 11011000 10100100 11011001 10010010 11011001 10000101 11011001 10010000 11011001 10000110 11011001 10001110 11011000 10100111 11011000 10101010 11011001 10010000 00100000 11011000 10101011 11011001 10001111 11011001 10000101 00100000 11011001 10001110 00100000 11011001 10000100 11011001 10001110 11011001 10000101 00100000 11011001 10001010 11011001 10001110 11011000 10101010 11011001 10001111 11011001 10001000 11011000 10101000 11011001 10001111 11011001 10001000 11011000 10100111 00100000 11011001 10000001 11011001 10001110 11011001 10000100 11011001 10001110 11011001 10000111 11011001 10001111 11011001 10000101 00100000 11011000 10111001 11011001 10001110 11011000 10110000 11011001 10001110 11011000 10100111 11011000 10101000 11011001 10001111 00100000 11011000 10101100 11011001 10001110 11011001 10000111 11011001 10001110 11011001 10000110 11011001 10001110 11011001 10000101 11011001 10001110 00100000 11011001 10001000 11011001 10001110 11011001 10000100 11011001 10001110 11011001 10000111 11011001 10001111 11011001 10000101 00100000 11011000 10111001 11011001 10001110 11011000 10110000 11011001 10001110 11011000 10100111 11011000 10101000 11011001 10001111 00100000 11011000 10100111 11011001 10000100 11011001 10010010 11011000 10101101 11011001 10001110 11011000 10110001 11011001 10010000 11011001 10001010 11011001 10000010 11011001 10010000 

Given verse is: اِنَ الَذِينَ آمَنُوا وَعَمِلُوا الصَّالِحَاتِ لَهُم جَنَاتٌ تَجْرِي مِن تَحْتِهَا الْاَنهَارُ ذَلِكَ الْفَوزُ الْكَبِيرُ binary representation of this verse is :
11011000 10100111 11011001 10010000 11011001 10000110 11011001 10001110 00100000 11011000 10100111 11011001 10000100 11011001 10001110 11011000 10110000 11011001 10010000 11011001 10001010 11011001 10000110 11011001 10001110 00100000 11011000 10100010 11011001 10000101 11011001 10001110 11011001 10000110 11011001 10001111 11011001 10001000 11011000 10100111 00100000 11011001 10001000 11011001 10001110 11011000 10111001 11011001 10001110 11011001 10000101 11011001 10010000 11011001 10000100 11011001 10001111 11011001 10001000 11011000 10100111 00100000 11011000 10100111 11011001 10000100 11011000 10110101 11011001 10010001 11011001 10001110 11011000 10100111 11011001 10000100 11011001 10010000 11011000 10101101 11011001 10001110 11011000 10100111 11011000 10101010 11011001 10010000 00100000 11011001 10000100 11011001 10001110 11011001 10000111 11011001 10001111 11011001 10000101 00100000 11011000 10101100 11011001 10001110 11011001 10000110 11011001 10001110 11011000 10100111 11011000 10101010 11011001 10001100 00100000 11011000 10101010 11011001 10001110 11011000 10101100 11011001 10010010 11011000 10110001 11011001 10010000 11011001 10001010 00100000 11011001 10000101 11011001 10010000 11011001 10000110 00100000 11011000 10101010 11011001 10001110 11011000 10101101 11011001 10010010 11011000 10101010 11011001 10010000 11011001 10000111 11011001 10001110 11011000 10100111 00100000 11011000 10100111 11011001 10000100 11011001 10010010 11011000 10100111 11011001 10001110 11011001 10000110 11011001 10000111 11011001 10001110 11011000 10100111 11011000 10110001 11011001 10001111 00100000 11011000 10110000 11011001 10001110 11011001 10000100 11011001 10010000 11011001 10000011 11011001 10001110 00100000 11011000 10100111 11011001 10000100 11011001 10010010 11011001 10000001 11011001 10001110 11011001 10001000 11011000 10110010 11011001 10001111 00100000 11011000 10100111 11011001 10000100 11011001 10010010 11011001 10000011 11011001 10001110 11011000 10101000 11011001 10010000 11011001 10001010 11011000 10110001 11011001 10001111 

Given verse is: اِنَ بَطْشَ رَبِّكَ لَشَدِيدٌ binary representation of this verse is :
11011000 10100111 11011001 10010000 11011001 10000110 11011001 10001110 00100000 11011000 10101000 11011001 10001110 11011000 10110111 11011001 10010010 11011000 10110100 11011001 10001110 00100000 11011000 10110001 11011001 10001110 11011000 10101000 11011001 10010001 11011001 10010000 11011001 10000011 11011001 10001110 00100000 11011001 10000100 11011001 10001110 11011000 10110100 11011001 10001110 11011000 10101111 11011001 10010000 11011001 10001010 11011000 10101111 11011001 10001100 

Given verse is: اِنَهُ هُوَ يُبدِيُ وَيُعِيدُ binary representation of this verse is :
11011000 10100111 11011001 10010000 11011001 10000110 11011001 10001110 11011001 10000111 11011001 10001111 00100000 11011001 10000111 11011001 10001111 11011001 10001000 11011001 10001110 00100000 11011001 10001010 11011001 10001111 11011000 10101000 11011000 10101111 11011001 10010000 11011001 10001010 11011001 10001111 00100000 11011001 10001000 11011001 10001110 11011001 10001010 11011001 10001111 11011000 10111001 11011001 10010000 11011001 10001010 11011000 10101111 11011001 10001111 

Given verse is: وَهُوَ الْغَفُورُ الْوَدُودُ binary representation of this verse is :
11011001 10001000 11011001 10001110 11011001 10000111 11011001 10001111 11011001 10001000 11011001 10001110 00100000 11011000 10100111 11011001 10000100 11011001 10010010 11011000 10111010 11011001 10001110 11011001 10000001 11011001 10001111 11011001 10001000 11011000 10110001 11011001 10001111 00100000 11011000 10100111 11011001 10000100 11011001 10010010 11011001 10001000 11011001 10001110 11011000 10101111 11011001 10001111 11011001 10001000 11011000 10101111 11011001 10001111 

Given verse is: ذُو الْعَرْشِ الْمَجِيدُ binary representation of this verse is :
11011000 10110000 11011001 10001111 11011001 10001000 00100000 11011000 10100111 11011001 10000100 11011001 10010010 11011000 10111001 11011001 10001110 11011000 10110001 11011001 10010010 11011000 10110100 11011001 10010000 00100000 11011000 10100111 11011001 10000100 11011001 10010010 11011001 10000101 11011001 10001110 11011000 10101100 11011001 10010000 11011001 10001010 11011000 10101111 11011001 10001111 

Given verse is: فَعَّالٌ لِمَا يُرِيدُ binary representation of this verse is :
11011001 10000001 11011001 10001110 11011000 10111001 11011001 10010001 11011001 10001110 11011000 10100111 11011001 10000100 11011001 10001100 00100000 11011001 10000100 11011001 10010000 11011001 10000101 11011001 10001110 11011000 10100111 00100000 11011001 10001010 11011001 10001111 11011000 10110001 11011001 10010000 11011001 10001010 11011000 10101111 11011001 10001111 

Given verse is: هَلْ اَتَاكَ حَدِيثُ الْجُنُودِ binary representation of this verse is :
11011001 10000111 11011001 10001110 11011001 10000100 11011001 10010010 00100000 11011000 10100111 11011001 10001110 11011000 10101010 11011001 10001110 11011000 10100111 11011001 10000011 11011001 10001110 00100000 11011000 10101101 11011001 10001110 11011000 10101111 11011001 10010000 11011001 10001010 11011000 10101011 11011001 10001111 00100000 11011000 10100111 11011001 10000100 11011001 10010010 11011000 10101100 11011001 10001111 11011001 10000110 11011001 10001111 11011001 10001000 11011000 10101111 11011001 10010000 

Given verse is: فِرْعَونَ وَثَمُودَ binary representation of this verse is :
11011001 10000001 11011001 10010000 11011000 10110001 11011001 10010010 11011000 10111001 11011001 10001110 11011001 10001000 11011001 10000110 11011001 10001110 00100000 11011001 10001000 11011001 10001110 11011000 10101011 11011001 10001110 11011001 10000101 11011001 10001111 11011001 10001000 11011000 10101111 11011001 10001110 

Given verse is: بَلِ الَذِينَ كَفَرُوا فِي تَكْذِيبٍ binary representation of this verse is :
11011000 10101000 11011001 10001110 11011001 10000100 11011001 10010000 00100000 11011000 10100111 11011001 10000100 11011001 10001110 11011000 10110000 11011001 10010000 11011001 10001010 11011001 10000110 11011001 10001110 00100000 11011001 10000011 11011001 10001110 11011001 10000001 11011001 10001110 11011000 10110001 11011001 10001111 11011001 10001000 11011000 10100111 00100000 11011001 10000001 11011001 10010000 11011001 10001010 00100000 11011000 10101010 11011001 10001110 11011001 10000011 11011001 10010010 11011000 10110000 11011001 10010000 11011001 10001010 11011000 10101000 11011001 10001101 

Given verse is: وَاللَهُ مِن وَرَايِهِم مُحِيطٌ binary representation of this verse is :
11011001 10001000 11011001 10001110 11011000 10100111 11011001 10000100 11011001 10000100 11011001 10001110 11011001 10000111 11011001 10001111 00100000 11011001 10000101 11011001 10010000 11011001 10000110 00100000 11011001 10001000 11011001 10001110 11011000 10110001 11011001 10001110 11011000 10100111 11011001 10001010 11011001 10010000 11011001 10000111 11011001 10010000 11011001 10000101 00100000 11011001 10000101 11011001 10001111 11011000 10101101 11011001 10010000 11011001 10001010 11011000 10110111 11011001 10001100 

Given verse is: بَلْ هُوَ قُرْآنٌ مَجِيدٌ binary representation of this verse is :
11011000 10101000 11011001 10001110 11011001 10000100 11011001 10010010 00100000 11011001 10000111 11011001 10001111 11011001 10001000 11011001 10001110 00100000 11011001 10000010 11011001 10001111 11011000 10110001 11011001 10010010 11011000 10100010 11011001 10000110 11011001 10001100 00100000 11011001 10000101 11011001 10001110 11011000 10101100 11011001 10010000 11011001 10001010 11011000 10101111 11011001 10001100 

Given verse is: فِي لَوحٍ مَحْفُوظٍ binary representation of this verse is :
11011001 10000001 11011001 10010000 11011001 10001010 00100000 11011001 10000100 11011001 10001110 11011001 10001000 11011000 10101101 11011001 10001101 00100000 11011001 10000101 11011001 10001110 11011000 10101101 11011001 10010010 11011001 10000001 11011001 10001111 11011001 10001000 11011000 10111000 11011001 10001101 

Given verse is: بِسْمِ اللَهِ الرَحْمَنِ الرَحِيمِ وَالسَّمَااِ وَالطَّارِقِ binary representation of this verse is :
11011000 10101000 11011001 10010000 11011000 10110011 11011001 10010010 11011001 10000101 11011001 10010000 00100000 11011000 10100111 11011001 10000100 11011001 10000100 11011001 10001110 11011001 10000111 11011001 10010000 00100000 11011000 10100111 11011001 10000100 11011000 10110001 11011001 10001110 11011000 10101101 11011001 10010010 11011001 10000101 11011001 10001110 11011001 10000110 11011001 10010000 00100000 11011000 10100111 11011001 10000100 11011000 10110001 11011001 10001110 11011000 10101101 11011001 10010000 11011001 10001010 11011001 10000101 11011001 10010000 00100000 11011001 10001000 11011001 10001110 11011000 10100111 11011001 10000100 11011000 10110011 11011001 10010001 11011001 10001110 11011001 10000101 11011001 10001110 11011000 10100111 11011000 10100111 11011001 10010000 00100000 11011001 10001000 11011001 10001110 11011000 10100111 11011001 10000100 11011000 10110111 11011001 10010001 11011001 10001110 11011000 10100111 11011000 10110001 11011001 10010000 11011001 10000010 11011001 10010000 

Given verse is: وَمَا اَدْرَاكَ مَا الطَّارِقُ binary representation of this verse is :
11011001 10001000 11011001 10001110 11011001 10000101 11011001 10001110 11011000 10100111 00100000 11011000 10100111 11011001 10001110 11011000 10101111 11011001 10010010 11011000 10110001 11011001 10001110 11011000 10100111 11011001 10000011 11011001 10001110 00100000 11011001 10000101 11011001 10001110 11011000 10100111 00100000 11011000 10100111 11011001 10000100 11011000 10110111 11011001 10010001 11011001 10001110 11011000 10100111 11011000 10110001 11011001 10010000 11011001 10000010 11011001 10001111 

Given verse is: النَجْمُ الثَّاقِبُ binary representation of this verse is :
11011000 10100111 11011001 10000100 11011001 10000110 11011001 10001110 11011000 10101100 11011001 10010010 11011001 10000101 11011001 10001111 00100000 11011000 10100111 11011001 10000100 11011000 10101011 11011001 10010001 11011001 10001110 11011000 10100111 11011001 10000010 11011001 10010000 11011000 10101000 11011001 10001111 

Given verse is: اِن كُلُ نَفْسٍ لَم َا عَلَيْهَا حَافِظٌ binary representation of this verse is :
11011000 10100111 11011001 10010000 11011001 10000110 00100000 11011001 10000011 11011001 10001111 11011001 10000100 11011001 10001111 00100000 11011001 10000110 11011001 10001110 11011001 10000001 11011001 10010010 11011000 10110011 11011001 10001101 00100000 11011001 10000100 11011001 10001110 11011001 10000101 00100000 11011001 10001110 11011000 10100111 00100000 11011000 10111001 11011001 10001110 11011001 10000100 11011001 10001110 11011001 10001010 11011001 10010010 11011001 10000111 11011001 10001110 11011000 10100111 00100000 11011000 10101101 11011001 10001110 11011000 10100111 11011001 10000001 11011001 10010000 11011000 10111000 11011001 10001100 

Given verse is: فَلْيَنظُرِ الْاِنسَانُ مِم َ خُلِقَ binary representation of this verse is :
11011001 10000001 11011001 10001110 11011001 10000100 11011001 10010010 11011001 10001010 11011001 10001110 11011001 10000110 11011000 10111000 11011001 10001111 11011000 10110001 11011001 10010000 00100000 11011000 10100111 11011001 10000100 11011001 10010010 11011000 10100111 11011001 10010000 11011001 10000110 11011000 10110011 11011001 10001110 11011000 10100111 11011001 10000110 11011001 10001111 00100000 11011001 10000101 11011001 10010000 11011001 10000101 00100000 11011001 10001110 00100000 11011000 10101110 11011001 10001111 11011001 10000100 11011001 10010000 11011001 10000010 11011001 10001110 

Given verse is: خُلِقَ مِن مَااٍ دَافِقٍ binary representation of this verse is :
11011000 10101110 11011001 10001111 11011001 10000100 11011001 10010000 11011001 10000010 11011001 10001110 00100000 11011001 10000101 11011001 10010000 11011001 10000110 00100000 11011001 10000101 11011001 10001110 11011000 10100111 11011000 10100111 11011001 10001101 00100000 11011000 10101111 11011001 10001110 11011000 10100111 11011001 10000001 11011001 10010000 11011001 10000010 11011001 10001101 

Given verse is: يَخْرُجُ مِن بَيْنِ الصُّلْبِ وَالتَّرَايِبِ binary representation of this verse is :
11011001 10001010 11011001 10001110 11011000 10101110 11011001 10010010 11011000 10110001 11011001 10001111 11011000 10101100 11011001 10001111 00100000 11011001 10000101 11011001 10010000 11011001 10000110 00100000 11011000 10101000 11011001 10001110 11011001 10001010 11011001 10010010 11011001 10000110 11011001 10010000 00100000 11011000 10100111 11011001 10000100 11011000 10110101 11011001 10010001 11011001 10001111 11011001 10000100 11011001 10010010 11011000 10101000 11011001 10010000 00100000 11011001 10001000 11011001 10001110 11011000 10100111 11011001 10000100 11011000 10101010 11011001 10010001 11011001 10001110 11011000 10110001 11011001 10001110 11011000 10100111 11011001 10001010 11011001 10010000 11011000 10101000 11011001 10010000 

Given verse is: اِنَهُ عَلَي رَجْعِهِ لَقَادِرٌ binary representation of this verse is :
11011000 10100111 11011001 10010000 11011001 10000110 11011001 10001110 11011001 10000111 11011001 10001111 00100000 11011000 10111001 11011001 10001110 11011001 10000100 11011001 10001110 11011001 10001010 00100000 11011000 10110001 11011001 10001110 11011000 10101100 11011001 10010010 11011000 10111001 11011001 10010000 11011001 10000111 11011001 10010000 00100000 11011001 10000100 11011001 10001110 11011001 10000010 11011001 10001110 11011000 10100111 11011000 10101111 11011001 10010000 11011000 10110001 11011001 10001100 

Given verse is: يَومَ تُبلَي السَّرَايِرُ binary representation of this verse is :
11011001 10001010 11011001 10001110 11011001 10001000 11011001 10000101 11011001 10001110 00100000 11011000 10101010 11011001 10001111 11011000 10101000 11011001 10000100 11011001 10001110 11011001 10001010 00100000 11011000 10100111 11011001 10000100 11011000 10110011 11011001 10010001 11011001 10001110 11011000 10110001 11011001 10001110 11011000 10100111 11011001 10001010 11011001 10010000 11011000 10110001 11011001 10001111 

Given verse is: فَمَا لَهُ مِن قُوَّةٍ وَلَا نَاصِرٍ binary representation of this verse is :
11011001 10000001 11011001 10001110 11011001 10000101 11011001 10001110 11011000 10100111 00100000 11011001 10000100 11011001 10001110 11011001 10000111 11011001 10001111 00100000 11011001 10000101 11011001 10010000 11011001 10000110 00100000 11011001 10000010 11011001 10001111 11011001 10001000 11011001 10010001 11011001 10001110 11011000 10101001 11011001 10001101 00100000 11011001 10001000 11011001 10001110 11011001 10000100 11011001 10001110 11011000 10100111 00100000 11011001 10000110 11011001 10001110 11011000 10100111 11011000 10110101 11011001 10010000 11011000 10110001 11011001 10001101 

Given verse is: وَالسَّمَااِ ذَاتِ الرَجْعِ binary representation of this verse is :
11011001 10001000 11011001 10001110 11011000 10100111 11011001 10000100 11011000 10110011 11011001 10010001 11011001 10001110 11011001 10000101 11011001 10001110 11011000 10100111 11011000 10100111 11011001 10010000 00100000 11011000 10110000 11011001 10001110 11011000 10100111 11011000 10101010 11011001 10010000 00100000 11011000 10100111 11011001 10000100 11011000 10110001 11011001 10001110 11011000 10101100 11011001 10010010 11011000 10111001 11011001 10010000 

Given verse is: وَالْاَرْضِ ذَاتِ الصَّدْعِ binary representation of this verse is :
11011001 10001000 11011001 10001110 11011000 10100111 11011001 10000100 11011001 10010010 11011000 10100111 11011001 10001110 11011000 10110001 11011001 10010010 11011000 10110110 11011001 10010000 00100000 11011000 10110000 11011001 10001110 11011000 10100111 11011000 10101010 11011001 10010000 00100000 11011000 10100111 11011001 10000100 11011000 10110101 11011001 10010001 11011001 10001110 11011000 10101111 11011001 10010010 11011000 10111001 11011001 10010000 

Given verse is: اِنَهُ لَقَولٌ فَصْلٌ binary representation of this verse is :
11011000 10100111 11011001 10010000 11011001 10000110 11011001 10001110 11011001 10000111 11011001 10001111 00100000 11011001 10000100 11011001 10001110 11011001 10000010 11011001 10001110 11011001 10001000 11011001 10000100 11011001 10001100 00100000 11011001 10000001 11011001 10001110 11011000 10110101 11011001 10010010 11011001 10000100 11011001 10001100 

Given verse is: وَمَا هُوَ بِالْهَزْلِ binary representation of this verse is :
11011001 10001000 11011001 10001110 11011001 10000101 11011001 10001110 11011000 10100111 00100000 11011001 10000111 11011001 10001111 11011001 10001000 11011001 10001110 00100000 11011000 10101000 11011001 10010000 11011000 10100111 11011001 10000100 11011001 10010010 11011001 10000111 11011001 10001110 11011000 10110010 11011001 10010010 11011001 10000100 11011001 10010000 

Given verse is: اِنَهُم يَكِيدُونَ كَيْدًا binary representation of this verse is :
11011000 10100111 11011001 10010000 11011001 10000110 11011001 10001110 11011001 10000111 11011001 10001111 11011001 10000101 00100000 11011001 10001010 11011001 10001110 11011001 10000011 11011001 10010000 11011001 10001010 11011000 10101111 11011001 10001111 11011001 10001000 11011001 10000110 11011001 10001110 00100000 11011001 10000011 11011001 10001110 11011001 10001010 11011001 10010010 11011000 10101111 11011001 10001011 11011000 10100111 

Given verse is: وَاَكِيدُ كَيْدًا binary representation of this verse is :
11011001 10001000 11011001 10001110 11011000 10100111 11011001 10001110 11011001 10000011 11011001 10010000 11011001 10001010 11011000 10101111 11011001 10001111 00100000 11011001 10000011 11011001 10001110 11011001 10001010 11011001 10010010 11011000 10101111 11011001 10001011 11011000 10100111 

Given verse is: فَمَهِّلِ الْكَافِرِينَ اَمهِلْهُم رُوَيْدًا binary representation of this verse is :
11011001 10000001 11011001 10001110 11011001 10000101 11011001 10001110 11011001 10000111 11011001 10010001 11011001 10010000 11011001 10000100 11011001 10010000 00100000 11011000 10100111 11011001 10000100 11011001 10010010 11011001 10000011 11011001 10001110 11011000 10100111 11011001 10000001 11011001 10010000 11011000 10110001 11011001 10010000 11011001 10001010 11011001 10000110 11011001 10001110 00100000 11011000 10100111 11011001 10001110 11011001 10000101 11011001 10000111 11011001 10010000 11011001 10000100 11011001 10010010 11011001 10000111 11011001 10001111 11011001 10000101 00100000 11011000 10110001 11011001 10001111 11011001 10001000 11011001 10001110 11011001 10001010 11011001 10010010 11011000 10101111 11011001 10001011 11011000 10100111 

Given verse is: بِسْمِ اللَهِ الرَحْمَنِ الرَحِيمِ سَبِّحِ اسْمَ رَبِّكَ الْاَعْلَي binary representation of this verse is :
11011000 10101000 11011001 10010000 11011000 10110011 11011001 10010010 11011001 10000101 11011001 10010000 00100000 11011000 10100111 11011001 10000100 11011001 10000100 11011001 10001110 11011001 10000111 11011001 10010000 00100000 11011000 10100111 11011001 10000100 11011000 10110001 11011001 10001110 11011000 10101101 11011001 10010010 11011001 10000101 11011001 10001110 11011001 10000110 11011001 10010000 00100000 11011000 10100111 11011001 10000100 11011000 10110001 11011001 10001110 11011000 10101101 11011001 10010000 11011001 10001010 11011001 10000101 11011001 10010000 00100000 11011000 10110011 11011001 10001110 11011000 10101000 11011001 10010001 11011001 10010000 11011000 10101101 11011001 10010000 00100000 11011000 10100111 11011000 10110011 11011001 10010010 11011001 10000101 11011001 10001110 00100000 11011000 10110001 11011001 10001110 11011000 10101000 11011001 10010001 11011001 10010000 11011001 10000011 11011001 10001110 00100000 11011000 10100111 11011001 10000100 11011001 10010010 11011000 10100111 11011001 10001110 11011000 10111001 11011001 10010010 11011001 10000100 11011001 10001110 11011001 10001010 

Given verse is: الَذِي خَلَقَ فَسَوَّي binary representation of this verse is :
11011000 10100111 11011001 10000100 11011001 10001110 11011000 10110000 11011001 10010000 11011001 10001010 00100000 11011000 10101110 11011001 10001110 11011001 10000100 11011001 10001110 11011001 10000010 11011001 10001110 00100000 11011001 10000001 11011001 10001110 11011000 10110011 11011001 10001110 11011001 10001000 11011001 10010001 11011001 10001110 11011001 10001010 

Given verse is: وَالَذِي قَدَّرَ فَهَدَي binary representation of this verse is :
11011001 10001000 11011001 10001110 11011000 10100111 11011001 10000100 11011001 10001110 11011000 10110000 11011001 10010000 11011001 10001010 00100000 11011001 10000010 11011001 10001110 11011000 10101111 11011001 10010001 11011001 10001110 11011000 10110001 11011001 10001110 00100000 11011001 10000001 11011001 10001110 11011001 10000111 11011001 10001110 11011000 10101111 11011001 10001110 11011001 10001010 

Given verse is: وَالَذِي اَخْرَجَ الْمَرْعَي binary representation of this verse is :
11011001 10001000 11011001 10001110 11011000 10100111 11011001 10000100 11011001 10001110 11011000 10110000 11011001 10010000 11011001 10001010 00100000 11011000 10100111 11011001 10001110 11011000 10101110 11011001 10010010 11011000 10110001 11011001 10001110 11011000 10101100 11011001 10001110 00100000 11011000 10100111 11011001 10000100 11011001 10010010 11011001 10000101 11011001 10001110 11011000 10110001 11011001 10010010 11011000 10111001 11011001 10001110 11011001 10001010 

Given verse is: فَجَعَلَهُ غُثَااً اَحْوَي binary representation of this verse is :
11011001 10000001 11011001 10001110 11011000 10101100 11011001 10001110 11011000 10111001 11011001 10001110 11011001 10000100 11011001 10001110 11011001 10000111 11011001 10001111 00100000 11011000 10111010 11011001 10001111 11011000 10101011 11011001 10001110 11011000 10100111 11011000 10100111 11011001 10001011 00100000 11011000 10100111 11011001 10001110 11011000 10101101 11011001 10010010 11011001 10001000 11011001 10001110 11011001 10001010 

Given verse is: سَنُقْرِيُكَ فَلَا تَنسَي binary representation of this verse is :
11011000 10110011 11011001 10001110 11011001 10000110 11011001 10001111 11011001 10000010 11011001 10010010 11011000 10110001 11011001 10010000 11011001 10001010 11011001 10001111 11011001 10000011 11011001 10001110 00100000 11011001 10000001 11011001 10001110 11011001 10000100 11011001 10001110 11011000 10100111 00100000 11011000 10101010 11011001 10001110 11011001 10000110 11011000 10110011 11011001 10001110 11011001 10001010 

Given verse is: اِلَا مَا شَااَ اللَهُ اِنَهُ يَعْلَمُ الْجَهْرَ وَمَا يَخْفَي binary representation of this verse is :
11011000 10100111 11011001 10010000 11011001 10000100 11011001 10001110 11011000 10100111 00100000 11011001 10000101 11011001 10001110 11011000 10100111 00100000 11011000 10110100 11011001 10001110 11011000 10100111 11011000 10100111 11011001 10001110 00100000 11011000 10100111 11011001 10000100 11011001 10000100 11011001 10001110 11011001 10000111 11011001 10001111 00100000 11011000 10100111 11011001 10010000 11011001 10000110 11011001 10001110 11011001 10000111 11011001 10001111 00100000 11011001 10001010 11011001 10001110 11011000 10111001 11011001 10010010 11011001 10000100 11011001 10001110 11011001 10000101 11011001 10001111 00100000 11011000 10100111 11011001 10000100 11011001 10010010 11011000 10101100 11011001 10001110 11011001 10000111 11011001 10010010 11011000 10110001 11011001 10001110 00100000 11011001 10001000 11011001 10001110 11011001 10000101 11011001 10001110 11011000 10100111 00100000 11011001 10001010 11011001 10001110 11011000 10101110 11011001 10010010 11011001 10000001 11011001 10001110 11011001 10001010 

Given verse is: وَنُيَسِّرُكَ لِلْيُسْرَي binary representation of this verse is :
11011001 10001000 11011001 10001110 11011001 10000110 11011001 10001111 11011001 10001010 11011001 10001110 11011000 10110011 11011001 10010001 11011001 10010000 11011000 10110001 11011001 10001111 11011001 10000011 11011001 10001110 00100000 11011001 10000100 11011001 10010000 11011001 10000100 11011001 10010010 11011001 10001010 11011001 10001111 11011000 10110011 11011001 10010010 11011000 10110001 11011001 10001110 11011001 10001010 

Given verse is: فَذَكِّرْ اِن نَفَعَتِ الذِّكْرَي binary representation of this verse is :
11011001 10000001 11011001 10001110 11011000 10110000 11011001 10001110 11011001 10000011 11011001 10010001 11011001 10010000 11011000 10110001 11011001 10010010 00100000 11011000 10100111 11011001 10010000 11011001 10000110 00100000 11011001 10000110 11011001 10001110 11011001 10000001 11011001 10001110 11011000 10111001 11011001 10001110 11011000 10101010 11011001 10010000 00100000 11011000 10100111 11011001 10000100 11011000 10110000 11011001 10010001 11011001 10010000 11011001 10000011 11011001 10010010 11011000 10110001 11011001 10001110 11011001 10001010 

Given verse is: سَيَذَّكَّرُ مَن يَخْشَي binary representation of this verse is :
11011000 10110011 11011001 10001110 11011001 10001010 11011001 10001110 11011000 10110000 11011001 10010001 11011001 10001110 11011001 10000011 11011001 10010001 11011001 10001110 11011000 10110001 11011001 10001111 00100000 11011001 10000101 11011001 10001110 11011001 10000110 00100000 11011001 10001010 11011001 10001110 11011000 10101110 11011001 10010010 11011000 10110100 11011001 10001110 11011001 10001010 

Given verse is: وَيَتَجَنَبُهَا الْاَشْقَي binary representation of this verse is :
11011001 10001000 11011001 10001110 11011001 10001010 11011001 10001110 11011000 10101010 11011001 10001110 11011000 10101100 11011001 10001110 11011001 10000110 11011001 10001110 11011000 10101000 11011001 10001111 11011001 10000111 11011001 10001110 11011000 10100111 00100000 11011000 10100111 11011001 10000100 11011001 10010010 11011000 10100111 11011001 10001110 11011000 10110100 11011001 10010010 11011001 10000010 11011001 10001110 11011001 10001010 

Given verse is: الَذِي يَصْلَي النَارَ الْكُبرَي binary representation of this verse is :
11011000 10100111 11011001 10000100 11011001 10001110 11011000 10110000 11011001 10010000 11011001 10001010 00100000 11011001 10001010 11011001 10001110 11011000 10110101 11011001 10010010 11011001 10000100 11011001 10001110 11011001 10001010 00100000 11011000 10100111 11011001 10000100 11011001 10000110 11011001 10001110 11011000 10100111 11011000 10110001 11011001 10001110 00100000 11011000 10100111 11011001 10000100 11011001 10010010 11011001 10000011 11011001 10001111 11011000 10101000 11011000 10110001 11011001 10001110 11011001 10001010 

Given verse is: ثُم َ لَا يَمُوتُ فِيهَا وَلَا يَحْيَي binary representation of this verse is :
11011000 10101011 11011001 10001111 11011001 10000101 00100000 11011001 10001110 00100000 11011001 10000100 11011001 10001110 11011000 10100111 00100000 11011001 10001010 11011001 10001110 11011001 10000101 11011001 10001111 11011001 10001000 11011000 10101010 11011001 10001111 00100000 11011001 10000001 11011001 10010000 11011001 10001010 11011001 10000111 11011001 10001110 11011000 10100111 00100000 11011001 10001000 11011001 10001110 11011001 10000100 11011001 10001110 11011000 10100111 00100000 11011001 10001010 11011001 10001110 11011000 10101101 11011001 10010010 11011001 10001010 11011001 10001110 11011001 10001010 

Given verse is: قَدْ اَفْلَحَ مَن تَزَكَّي binary representation of this verse is :
11011001 10000010 11011001 10001110 11011000 10101111 11011001 10010010 00100000 11011000 10100111 11011001 10001110 11011001 10000001 11011001 10010010 11011001 10000100 11011001 10001110 11011000 10101101 11011001 10001110 00100000 11011001 10000101 11011001 10001110 11011001 10000110 00100000 11011000 10101010 11011001 10001110 11011000 10110010 11011001 10001110 11011001 10000011 11011001 10010001 11011001 10001110 11011001 10001010 

Given verse is: وَذَكَرَ اسْمَ رَبِّهِ فَصَلَي binary representation of this verse is :
11011001 10001000 11011001 10001110 11011000 10110000 11011001 10001110 11011001 10000011 11011001 10001110 11011000 10110001 11011001 10001110 00100000 11011000 10100111 11011000 10110011 11011001 10010010 11011001 10000101 11011001 10001110 00100000 11011000 10110001 11011001 10001110 11011000 10101000 11011001 10010001 11011001 10010000 11011001 10000111 11011001 10010000 00100000 11011001 10000001 11011001 10001110 11011000 10110101 11011001 10001110 11011001 10000100 11011001 10001110 11011001 10001010 

Given verse is: بَلْ تُؤْثِرُونَ الْحَيَاةَ الدُّنيَا binary representation of this verse is :
11011000 10101000 11011001 10001110 11011001 10000100 11011001 10010010 00100000 11011000 10101010 11011001 10001111 11011000 10100100 11011001 10010010 11011000 10101011 11011001 10010000 11011000 10110001 11011001 10001111 11011001 10001000 11011001 10000110 11011001 10001110 00100000 11011000 10100111 11011001 10000100 11011001 10010010 11011000 10101101 11011001 10001110 11011001 10001010 11011001 10001110 11011000 10100111 11011000 10101001 11011001 10001110 00100000 11011000 10100111 11011001 10000100 11011000 10101111 11011001 10010001 11011001 10001111 11011001 10000110 11011001 10001010 11011001 10001110 11011000 10100111 

Given verse is: وَالْآخِرَةُ خَيْرٌ وَاَبقَي binary representation of this verse is :
11011001 10001000 11011001 10001110 11011000 10100111 11011001 10000100 11011001 10010010 11011000 10100010 11011000 10101110 11011001 10010000 11011000 10110001 11011001 10001110 11011000 10101001 11011001 10001111 00100000 11011000 10101110 11011001 10001110 11011001 10001010 11011001 10010010 11011000 10110001 11011001 10001100 00100000 11011001 10001000 11011001 10001110 11011000 10100111 11011001 10001110 11011000 10101000 11011001 10000010 11011001 10001110 11011001 10001010 

Given verse is: اِنَ هَذَا لَفِي الصُّحُفِ الْاُولَي binary representation of this verse is :
11011000 10100111 11011001 10010000 11011001 10000110 11011001 10001110 00100000 11011001 10000111 11011001 10001110 11011000 10110000 11011001 10001110 11011000 10100111 00100000 11011001 10000100 11011001 10001110 11011001 10000001 11011001 10010000 11011001 10001010 00100000 11011000 10100111 11011001 10000100 11011000 10110101 11011001 10010001 11011001 10001111 11011000 10101101 11011001 10001111 11011001 10000001 11011001 10010000 00100000 11011000 10100111 11011001 10000100 11011001 10010010 11011000 10100111 11011001 10001111 11011001 10001000 11011001 10000100 11011001 10001110 11011001 10001010 

Given verse is: صُحُفِ اِبرَاهِيمَ وَمُوسَي binary representation of this verse is :
11011000 10110101 11011001 10001111 11011000 10101101 11011001 10001111 11011001 10000001 11011001 10010000 00100000 11011000 10100111 11011001 10010000 11011000 10101000 11011000 10110001 11011001 10001110 11011000 10100111 11011001 10000111 11011001 10010000 11011001 10001010 11011001 10000101 11011001 10001110 00100000 11011001 10001000 11011001 10001110 11011001 10000101 11011001 10001111 11011001 10001000 11011000 10110011 11011001 10001110 11011001 10001010 

Given verse is: بِسْمِ اللَهِ الرَحْمَنِ الرَحِيمِ هَلْ اَتَاكَ حَدِيثُ الْغَاشِيَةِ binary representation of this verse is :
11011000 10101000 11011001 10010000 11011000 10110011 11011001 10010010 11011001 10000101 11011001 10010000 00100000 11011000 10100111 11011001 10000100 11011001 10000100 11011001 10001110 11011001 10000111 11011001 10010000 00100000 11011000 10100111 11011001 10000100 11011000 10110001 11011001 10001110 11011000 10101101 11011001 10010010 11011001 10000101 11011001 10001110 11011001 10000110 11011001 10010000 00100000 11011000 10100111 11011001 10000100 11011000 10110001 11011001 10001110 11011000 10101101 11011001 10010000 11011001 10001010 11011001 10000101 11011001 10010000 00100000 11011001 10000111 11011001 10001110 11011001 10000100 11011001 10010010 00100000 11011000 10100111 11011001 10001110 11011000 10101010 11011001 10001110 11011000 10100111 11011001 10000011 11011001 10001110 00100000 11011000 10101101 11011001 10001110 11011000 10101111 11011001 10010000 11011001 10001010 11011000 10101011 11011001 10001111 00100000 11011000 10100111 11011001 10000100 11011001 10010010 11011000 10111010 11011001 10001110 11011000 10100111 11011000 10110100 11011001 10010000 11011001 10001010 11011001 10001110 11011000 10101001 11011001 10010000 

Given verse is: وُجُوهٌ يَومَيِذٍ خَاشِعَةٌ binary representation of this verse is :
11011001 10001000 11011001 10001111 11011000 10101100 11011001 10001111 11011001 10001000 11011001 10000111 11011001 10001100 00100000 11011001 10001010 11011001 10001110 11011001 10001000 11011001 10000101 11011001 10001110 11011001 10001010 11011001 10010000 11011000 10110000 11011001 10001101 00100000 11011000 10101110 11011001 10001110 11011000 10100111 11011000 10110100 11011001 10010000 11011000 10111001 11011001 10001110 11011000 10101001 11011001 10001100 

Given verse is: عَامِلَةٌ نَاصِبَةٌ binary representation of this verse is :
11011000 10111001 11011001 10001110 11011000 10100111 11011001 10000101 11011001 10010000 11011001 10000100 11011001 10001110 11011000 10101001 11011001 10001100 00100000 11011001 10000110 11011001 10001110 11011000 10100111 11011000 10110101 11011001 10010000 11011000 10101000 11011001 10001110 11011000 10101001 11011001 10001100 

Given verse is: تَصْلَي نَارًا حَامِيَةً binary representation of this verse is :
11011000 10101010 11011001 10001110 11011000 10110101 11011001 10010010 11011001 10000100 11011001 10001110 11011001 10001010 00100000 11011001 10000110 11011001 10001110 11011000 10100111 11011000 10110001 11011001 10001011 11011000 10100111 00100000 11011000 10101101 11011001 10001110 11011000 10100111 11011001 10000101 11011001 10010000 11011001 10001010 11011001 10001110 11011000 10101001 11011001 10001011 

Given verse is: تُسْقَي مِن عَيْنٍ آنِيَةٍ binary representation of this verse is :
11011000 10101010 11011001 10001111 11011000 10110011 11011001 10010010 11011001 10000010 11011001 10001110 11011001 10001010 00100000 11011001 10000101 11011001 10010000 11011001 10000110 00100000 11011000 10111001 11011001 10001110 11011001 10001010 11011001 10010010 11011001 10000110 11011001 10001101 00100000 11011000 10100010 11011001 10000110 11011001 10010000 11011001 10001010 11011001 10001110 11011000 10101001 11011001 10001101 

Given verse is: لَيْسَ لَهُم طَعَامٌ اِلَا مِن ضَرِيعٍ binary representation of this verse is :
11011001 10000100 11011001 10001110 11011001 10001010 11011001 10010010 11011000 10110011 11011001 10001110 00100000 11011001 10000100 11011001 10001110 11011001 10000111 11011001 10001111 11011001 10000101 00100000 11011000 10110111 11011001 10001110 11011000 10111001 11011001 10001110 11011000 10100111 11011001 10000101 11011001 10001100 00100000 11011000 10100111 11011001 10010000 11011001 10000100 11011001 10001110 11011000 10100111 00100000 11011001 10000101 11011001 10010000 11011001 10000110 00100000 11011000 10110110 11011001 10001110 11011000 10110001 11011001 10010000 11011001 10001010 11011000 10111001 11011001 10001101 

Given verse is: لَا يُسْمِنُ وَلَا يُغْنِي مِن جُوعٍ binary representation of this verse is :
11011001 10000100 11011001 10001110 11011000 10100111 00100000 11011001 10001010 11011001 10001111 11011000 10110011 11011001 10010010 11011001 10000101 11011001 10010000 11011001 10000110 11011001 10001111 00100000 11011001 10001000 11011001 10001110 11011001 10000100 11011001 10001110 11011000 10100111 00100000 11011001 10001010 11011001 10001111 11011000 10111010 11011001 10010010 11011001 10000110 11011001 10010000 11011001 10001010 00100000 11011001 10000101 11011001 10010000 11011001 10000110 00100000 11011000 10101100 11011001 10001111 11011001 10001000 11011000 10111001 11011001 10001101 

Given verse is: وُجُوهٌ يَومَيِذٍ نَاعِمَةٌ binary representation of this verse is :
11011001 10001000 11011001 10001111 11011000 10101100 11011001 10001111 11011001 10001000 11011001 10000111 11011001 10001100 00100000 11011001 10001010 11011001 10001110 11011001 10001000 11011001 10000101 11011001 10001110 11011001 10001010 11011001 10010000 11011000 10110000 11011001 10001101 00100000 11011001 10000110 11011001 10001110 11011000 10100111 11011000 10111001 11011001 10010000 11011001 10000101 11011001 10001110 11011000 10101001 11011001 10001100 

Given verse is: لِسَعْيِهَا رَاضِيَةٌ binary representation of this verse is :
11011001 10000100 11011001 10010000 11011000 10110011 11011001 10001110 11011000 10111001 11011001 10010010 11011001 10001010 11011001 10010000 11011001 10000111 11011001 10001110 11011000 10100111 00100000 11011000 10110001 11011001 10001110 11011000 10100111 11011000 10110110 11011001 10010000 11011001 10001010 11011001 10001110 11011000 10101001 11011001 10001100 

Given verse is: فِي جَنَةٍ عَالِيَةٍ binary representation of this verse is :
11011001 10000001 11011001 10010000 11011001 10001010 00100000 11011000 10101100 11011001 10001110 11011001 10000110 11011001 10001110 11011000 10101001 11011001 10001101 00100000 11011000 10111001 11011001 10001110 11011000 10100111 11011001 10000100 11011001 10010000 11011001 10001010 11011001 10001110 11011000 10101001 11011001 10001101 

Given verse is: لَا تَسْمَعُ فِيهَا لَاغِيَةً binary representation of this verse is :
11011001 10000100 11011001 10001110 11011000 10100111 00100000 11011000 10101010 11011001 10001110 11011000 10110011 11011001 10010010 11011001 10000101 11011001 10001110 11011000 10111001 11011001 10001111 00100000 11011001 10000001 11011001 10010000 11011001 10001010 11011001 10000111 11011001 10001110 11011000 10100111 00100000 11011001 10000100 11011001 10001110 11011000 10100111 11011000 10111010 11011001 10010000 11011001 10001010 11011001 10001110 11011000 10101001 11011001 10001011 

Given verse is: فِيهَا عَيْنٌ جَارِيَةٌ binary representation of this verse is :
11011001 10000001 11011001 10010000 11011001 10001010 11011001 10000111 11011001 10001110 11011000 10100111 00100000 11011000 10111001 11011001 10001110 11011001 10001010 11011001 10010010 11011001 10000110 11011001 10001100 00100000 11011000 10101100 11011001 10001110 11011000 10100111 11011000 10110001 11011001 10010000 11011001 10001010 11011001 10001110 11011000 10101001 11011001 10001100 

Given verse is: فِيهَا سُرُرٌ مَرْفُوعَةٌ binary representation of this verse is :
11011001 10000001 11011001 10010000 11011001 10001010 11011001 10000111 11011001 10001110 11011000 10100111 00100000 11011000 10110011 11011001 10001111 11011000 10110001 11011001 10001111 11011000 10110001 11011001 10001100 00100000 11011001 10000101 11011001 10001110 11011000 10110001 11011001 10010010 11011001 10000001 11011001 10001111 11011001 10001000 11011000 10111001 11011001 10001110 11011000 10101001 11011001 10001100 

Given verse is: وَاَكْوَابٌ مَوضُوعَةٌ binary representation of this verse is :
11011001 10001000 11011001 10001110 11011000 10100111 11011001 10001110 11011001 10000011 11011001 10010010 11011001 10001000 11011001 10001110 11011000 10100111 11011000 10101000 11011001 10001100 00100000 11011001 10000101 11011001 10001110 11011001 10001000 11011000 10110110 11011001 10001111 11011001 10001000 11011000 10111001 11011001 10001110 11011000 10101001 11011001 10001100 

Given verse is: وَنَمَارِقُ مَصْفُوفَةٌ binary representation of this verse is :
11011001 10001000 11011001 10001110 11011001 10000110 11011001 10001110 11011001 10000101 11011001 10001110 11011000 10100111 11011000 10110001 11011001 10010000 11011001 10000010 11011001 10001111 00100000 11011001 10000101 11011001 10001110 11011000 10110101 11011001 10010010 11011001 10000001 11011001 10001111 11011001 10001000 11011001 10000001 11011001 10001110 11011000 10101001 11011001 10001100 

Given verse is: وَزَرَابِيُّ مَبثُوثَةٌ binary representation of this verse is :
11011001 10001000 11011001 10001110 11011000 10110010 11011001 10001110 11011000 10110001 11011001 10001110 11011000 10100111 11011000 10101000 11011001 10010000 11011001 10001010 11011001 10010001 11011001 10001111 00100000 11011001 10000101 11011001 10001110 11011000 10101000 11011000 10101011 11011001 10001111 11011001 10001000 11011000 10101011 11011001 10001110 11011000 10101001 11011001 10001100 

Given verse is: اَفَلَا يَنظُرُونَ اِلَي الْاِبِلِ كَيْفَ خُلِقَتْ binary representation of this verse is :
11011000 10100111 11011001 10001110 11011001 10000001 11011001 10001110 11011001 10000100 11011001 10001110 11011000 10100111 00100000 11011001 10001010 11011001 10001110 11011001 10000110 11011000 10111000 11011001 10001111 11011000 10110001 11011001 10001111 11011001 10001000 11011001 10000110 11011001 10001110 00100000 11011000 10100111 11011001 10010000 11011001 10000100 11011001 10001110 11011001 10001010 00100000 11011000 10100111 11011001 10000100 11011001 10010010 11011000 10100111 11011001 10010000 11011000 10101000 11011001 10010000 11011001 10000100 11011001 10010000 00100000 11011001 10000011 11011001 10001110 11011001 10001010 11011001 10010010 11011001 10000001 11011001 10001110 00100000 11011000 10101110 11011001 10001111 11011001 10000100 11011001 10010000 11011001 10000010 11011001 10001110 11011000 10101010 11011001 10010010 

Given verse is: وَاِلَي السَّمَااِ كَيْفَ رُفِعَتْ binary representation of this verse is :
11011001 10001000 11011001 10001110 11011000 10100111 11011001 10010000 11011001 10000100 11011001 10001110 11011001 10001010 00100000 11011000 10100111 11011001 10000100 11011000 10110011 11011001 10010001 11011001 10001110 11011001 10000101 11011001 10001110 11011000 10100111 11011000 10100111 11011001 10010000 00100000 11011001 10000011 11011001 10001110 11011001 10001010 11011001 10010010 11011001 10000001 11011001 10001110 00100000 11011000 10110001 11011001 10001111 11011001 10000001 11011001 10010000 11011000 10111001 11011001 10001110 11011000 10101010 11011001 10010010 

Given verse is: وَاِلَي الْجِبَالِ كَيْفَ نُصِبَتْ binary representation of this verse is :
11011001 10001000 11011001 10001110 11011000 10100111 11011001 10010000 11011001 10000100 11011001 10001110 11011001 10001010 00100000 11011000 10100111 11011001 10000100 11011001 10010010 11011000 10101100 11011001 10010000 11011000 10101000 11011001 10001110 11011000 10100111 11011001 10000100 11011001 10010000 00100000 11011001 10000011 11011001 10001110 11011001 10001010 11011001 10010010 11011001 10000001 11011001 10001110 00100000 11011001 10000110 11011001 10001111 11011000 10110101 11011001 10010000 11011000 10101000 11011001 10001110 11011000 10101010 11011001 10010010 

Given verse is: وَاِلَي الْاَرْضِ كَيْفَ سُطِحَتْ binary representation of this verse is :
11011001 10001000 11011001 10001110 11011000 10100111 11011001 10010000 11011001 10000100 11011001 10001110 11011001 10001010 00100000 11011000 10100111 11011001 10000100 11011001 10010010 11011000 10100111 11011001 10001110 11011000 10110001 11011001 10010010 11011000 10110110 11011001 10010000 00100000 11011001 10000011 11011001 10001110 11011001 10001010 11011001 10010010 11011001 10000001 11011001 10001110 00100000 11011000 10110011 11011001 10001111 11011000 10110111 11011001 10010000 11011000 10101101 11011001 10001110 11011000 10101010 11011001 10010010 

Given verse is: فَذَكِّرْ اِنَمَا اَنتَ مُذَكِّرٌ binary representation of this verse is :
11011001 10000001 11011001 10001110 11011000 10110000 11011001 10001110 11011001 10000011 11011001 10010001 11011001 10010000 11011000 10110001 11011001 10010010 00100000 11011000 10100111 11011001 10010000 11011001 10000110 11011001 10001110 11011001 10000101 11011001 10001110 11011000 10100111 00100000 11011000 10100111 11011001 10001110 11011001 10000110 11011000 10101010 11011001 10001110 00100000 11011001 10000101 11011001 10001111 11011000 10110000 11011001 10001110 11011001 10000011 11011001 10010001 11011001 10010000 11011000 10110001 11011001 10001100 

Given verse is: لَسْتَ عَلَيْهِم بِمُصَيْطِرٍ binary representation of this verse is :
11011001 10000100 11011001 10001110 11011000 10110011 11011001 10010010 11011000 10101010 11011001 10001110 00100000 11011000 10111001 11011001 10001110 11011001 10000100 11011001 10001110 11011001 10001010 11011001 10010010 11011001 10000111 11011001 10010000 11011001 10000101 00100000 11011000 10101000 11011001 10010000 11011001 10000101 11011001 10001111 11011000 10110101 11011001 10001110 11011001 10001010 11011001 10010010 11011000 10110111 11011001 10010000 11011000 10110001 11011001 10001101 

Given verse is: اِلَا مَن تَوَلَي وَكَفَرَ binary representation of this verse is :
11011000 10100111 11011001 10010000 11011001 10000100 11011001 10001110 11011000 10100111 00100000 11011001 10000101 11011001 10001110 11011001 10000110 00100000 11011000 10101010 11011001 10001110 11011001 10001000 11011001 10001110 11011001 10000100 11011001 10001110 11011001 10001010 00100000 11011001 10001000 11011001 10001110 11011001 10000011 11011001 10001110 11011001 10000001 11011001 10001110 11011000 10110001 11011001 10001110 

Given verse is: فَيُعَذِّبُهُ اللَهُ الْعَذَابَ الْاَكْبَرَ binary representation of this verse is :
11011001 10000001 11011001 10001110 11011001 10001010 11011001 10001111 11011000 10111001 11011001 10001110 11011000 10110000 11011001 10010001 11011001 10010000 11011000 10101000 11011001 10001111 11011001 10000111 11011001 10001111 00100000 11011000 10100111 11011001 10000100 11011001 10000100 11011001 10001110 11011001 10000111 11011001 10001111 00100000 11011000 10100111 11011001 10000100 11011001 10010010 11011000 10111001 11011001 10001110 11011000 10110000 11011001 10001110 11011000 10100111 11011000 10101000 11011001 10001110 00100000 11011000 10100111 11011001 10000100 11011001 10010010 11011000 10100111 11011001 10001110 11011001 10000011 11011001 10010010 11011000 10101000 11011001 10001110 11011000 10110001 11011001 10001110 

Given verse is: اِنَ اِلَيْنَا اِيَابَهُم binary representation of this verse is :
11011000 10100111 11011001 10010000 11011001 10000110 11011001 10001110 00100000 11011000 10100111 11011001 10010000 11011001 10000100 11011001 10001110 11011001 10001010 11011001 10010010 11011001 10000110 11011001 10001110 11011000 10100111 00100000 11011000 10100111 11011001 10010000 11011001 10001010 11011001 10001110 11011000 10100111 11011000 10101000 11011001 10001110 11011001 10000111 11011001 10001111 11011001 10000101 

Given verse is: ثُم َ اِنَ عَلَيْنَا حِسَابَهُم binary representation of this verse is :
11011000 10101011 11011001 10001111 11011001 10000101 00100000 11011001 10001110 00100000 11011000 10100111 11011001 10010000 11011001 10000110 11011001 10001110 00100000 11011000 10111001 11011001 10001110 11011001 10000100 11011001 10001110 11011001 10001010 11011001 10010010 11011001 10000110 11011001 10001110 11011000 10100111 00100000 11011000 10101101 11011001 10010000 11011000 10110011 11011001 10001110 11011000 10100111 11011000 10101000 11011001 10001110 11011001 10000111 11011001 10001111 11011001 10000101 

Given verse is: بِسْمِ اللَهِ الرَحْمَنِ الرَحِيمِ وَالْفَجْرِ binary representation of this verse is :
11011000 10101000 11011001 10010000 11011000 10110011 11011001 10010010 11011001 10000101 11011001 10010000 00100000 11011000 10100111 11011001 10000100 11011001 10000100 11011001 10001110 11011001 10000111 11011001 10010000 00100000 11011000 10100111 11011001 10000100 11011000 10110001 11011001 10001110 11011000 10101101 11011001 10010010 11011001 10000101 11011001 10001110 11011001 10000110 11011001 10010000 00100000 11011000 10100111 11011001 10000100 11011000 10110001 11011001 10001110 11011000 10101101 11011001 10010000 11011001 10001010 11011001 10000101 11011001 10010000 00100000 11011001 10001000 11011001 10001110 11011000 10100111 11011001 10000100 11011001 10010010 11011001 10000001 11011001 10001110 11011000 10101100 11011001 10010010 11011000 10110001 11011001 10010000 

Given verse is: وَلَيَالٍ عَشْرٍ binary representation of this verse is :
11011001 10001000 11011001 10001110 11011001 10000100 11011001 10001110 11011001 10001010 11011001 10001110 11011000 10100111 11011001 10000100 11011001 10001101 00100000 11011000 10111001 11011001 10001110 11011000 10110100 11011001 10010010 11011000 10110001 11011001 10001101 

Given verse is: وَالشَّفْعِ وَالْوَتْرِ binary representation of this verse is :
11011001 10001000 11011001 10001110 11011000 10100111 11011001 10000100 11011000 10110100 11011001 10010001 11011001 10001110 11011001 10000001 11011001 10010010 11011000 10111001 11011001 10010000 00100000 11011001 10001000 11011001 10001110 11011000 10100111 11011001 10000100 11011001 10010010 11011001 10001000 11011001 10001110 11011000 10101010 11011001 10010010 11011000 10110001 11011001 10010000 

Given verse is: وَاللَيْلِ اِذَا يَسْرِ binary representation of this verse is :
11011001 10001000 11011001 10001110 11011000 10100111 11011001 10000100 11011001 10000100 11011001 10001110 11011001 10001010 11011001 10010010 11011001 10000100 11011001 10010000 00100000 11011000 10100111 11011001 10010000 11011000 10110000 11011001 10001110 11011000 10100111 00100000 11011001 10001010 11011001 10001110 11011000 10110011 11011001 10010010 11011000 10110001 11011001 10010000 

Given verse is: هَلْ فِي ذَلِكَ قَسَمٌ لِذِي حِجْرٍ binary representation of this verse is :
11011001 10000111 11011001 10001110 11011001 10000100 11011001 10010010 00100000 11011001 10000001 11011001 10010000 11011001 10001010 00100000 11011000 10110000 11011001 10001110 11011001 10000100 11011001 10010000 11011001 10000011 11011001 10001110 00100000 11011001 10000010 11011001 10001110 11011000 10110011 11011001 10001110 11011001 10000101 11011001 10001100 00100000 11011001 10000100 11011001 10010000 11011000 10110000 11011001 10010000 11011001 10001010 00100000 11011000 10101101 11011001 10010000 11011000 10101100 11011001 10010010 11011000 10110001 11011001 10001101 

Given verse is: اَلَم تَرَ كَيْفَ فَعَلَ رَبُّكَ بِعَادٍ binary representation of this verse is :
11011000 10100111 11011001 10001110 11011001 10000100 11011001 10001110 11011001 10000101 00100000 11011000 10101010 11011001 10001110 11011000 10110001 11011001 10001110 00100000 11011001 10000011 11011001 10001110 11011001 10001010 11011001 10010010 11011001 10000001 11011001 10001110 00100000 11011001 10000001 11011001 10001110 11011000 10111001 11011001 10001110 11011001 10000100 11011001 10001110 00100000 11011000 10110001 11011001 10001110 11011000 10101000 11011001 10010001 11011001 10001111 11011001 10000011 11011001 10001110 00100000 11011000 10101000 11011001 10010000 11011000 10111001 11011001 10001110 11011000 10100111 11011000 10101111 11011001 10001101 

Given verse is: اِرَمَ ذَاتِ الْعِمَادِ binary representation of this verse is :
11011000 10100111 11011001 10010000 11011000 10110001 11011001 10001110 11011001 10000101 11011001 10001110 00100000 11011000 10110000 11011001 10001110 11011000 10100111 11011000 10101010 11011001 10010000 00100000 11011000 10100111 11011001 10000100 11011001 10010010 11011000 10111001 11011001 10010000 11011001 10000101 11011001 10001110 11011000 10100111 11011000 10101111 11011001 10010000 

Given verse is: الَتِي لَم يُخْلَقْ مِثْلُهَا فِي الْبِلَادِ binary representation of this verse is :
11011000 10100111 11011001 10000100 11011001 10001110 11011000 10101010 11011001 10010000 11011001 10001010 00100000 11011001 10000100 11011001 10001110 11011001 10000101 00100000 11011001 10001010 11011001 10001111 11011000 10101110 11011001 10010010 11011001 10000100 11011001 10001110 11011001 10000010 11011001 10010010 00100000 11011001 10000101 11011001 10010000 11011000 10101011 11011001 10010010 11011001 10000100 11011001 10001111 11011001 10000111 11011001 10001110 11011000 10100111 00100000 11011001 10000001 11011001 10010000 11011001 10001010 00100000 11011000 10100111 11011001 10000100 11011001 10010010 11011000 10101000 11011001 10010000 11011001 10000100 11011001 10001110 11011000 10100111 11011000 10101111 11011001 10010000 

Given verse is: وَثَمُودَ الَذِينَ جَابُوا الصَّخْرَ بِالْوَادِ binary representation of this verse is :
11011001 10001000 11011001 10001110 11011000 10101011 11011001 10001110 11011001 10000101 11011001 10001111 11011001 10001000 11011000 10101111 11011001 10001110 00100000 11011000 10100111 11011001 10000100 11011001 10001110 11011000 10110000 11011001 10010000 11011001 10001010 11011001 10000110 11011001 10001110 00100000 11011000 10101100 11011001 10001110 11011000 10100111 11011000 10101000 11011001 10001111 11011001 10001000 11011000 10100111 00100000 11011000 10100111 11011001 10000100 11011000 10110101 11011001 10010001 11011001 10001110 11011000 10101110 11011001 10010010 11011000 10110001 11011001 10001110 00100000 11011000 10101000 11011001 10010000 11011000 10100111 11011001 10000100 11011001 10010010 11011001 10001000 11011001 10001110 11011000 10100111 11011000 10101111 11011001 10010000 

Given verse is: وَفِرْعَونَ ذِي الْاَوتَادِ binary representation of this verse is :
11011001 10001000 11011001 10001110 11011001 10000001 11011001 10010000 11011000 10110001 11011001 10010010 11011000 10111001 11011001 10001110 11011001 10001000 11011001 10000110 11011001 10001110 00100000 11011000 10110000 11011001 10010000 11011001 10001010 00100000 11011000 10100111 11011001 10000100 11011001 10010010 11011000 10100111 11011001 10001110 11011001 10001000 11011000 10101010 11011001 10001110 11011000 10100111 11011000 10101111 11011001 10010000 

Given verse is: الَذِينَ طَغَوا فِي الْبِلَادِ binary representation of this verse is :
11011000 10100111 11011001 10000100 11011001 10001110 11011000 10110000 11011001 10010000 11011001 10001010 11011001 10000110 11011001 10001110 00100000 11011000 10110111 11011001 10001110 11011000 10111010 11011001 10001110 11011001 10001000 11011000 10100111 00100000 11011001 10000001 11011001 10010000 11011001 10001010 00100000 11011000 10100111 11011001 10000100 11011001 10010010 11011000 10101000 11011001 10010000 11011001 10000100 11011001 10001110 11011000 10100111 11011000 10101111 11011001 10010000 

Given verse is: فَاَكْثَرُوا فِيهَا الْفَسَادَ binary representation of this verse is :
11011001 10000001 11011001 10001110 11011000 10100111 11011001 10001110 11011001 10000011 11011001 10010010 11011000 10101011 11011001 10001110 11011000 10110001 11011001 10001111 11011001 10001000 11011000 10100111 00100000 11011001 10000001 11011001 10010000 11011001 10001010 11011001 10000111 11011001 10001110 11011000 10100111 00100000 11011000 10100111 11011001 10000100 11011001 10010010 11011001 10000001 11011001 10001110 11011000 10110011 11011001 10001110 11011000 10100111 11011000 10101111 11011001 10001110 

Given verse is: فَصَبَّ عَلَيْهِم رَبُّكَ سَوطَ عَذَابٍ binary representation of this verse is :
11011001 10000001 11011001 10001110 11011000 10110101 11011001 10001110 11011000 10101000 11011001 10010001 11011001 10001110 00100000 11011000 10111001 11011001 10001110 11011001 10000100 11011001 10001110 11011001 10001010 11011001 10010010 11011001 10000111 11011001 10010000 11011001 10000101 00100000 11011000 10110001 11011001 10001110 11011000 10101000 11011001 10010001 11011001 10001111 11011001 10000011 11011001 10001110 00100000 11011000 10110011 11011001 10001110 11011001 10001000 11011000 10110111 11011001 10001110 00100000 11011000 10111001 11011001 10001110 11011000 10110000 11011001 10001110 11011000 10100111 11011000 10101000 11011001 10001101 

Given verse is: اِنَ رَبَّكَ لَبِالْمِرْصَادِ binary representation of this verse is :
11011000 10100111 11011001 10010000 11011001 10000110 11011001 10001110 00100000 11011000 10110001 11011001 10001110 11011000 10101000 11011001 10010001 11011001 10001110 11011001 10000011 11011001 10001110 00100000 11011001 10000100 11011001 10001110 11011000 10101000 11011001 10010000 11011000 10100111 11011001 10000100 11011001 10010010 11011001 10000101 11011001 10010000 11011000 10110001 11011001 10010010 11011000 10110101 11011001 10001110 11011000 10100111 11011000 10101111 11011001 10010000 

Given verse is: فَاَم َا الْاِنسَانُ اِذَا مَا ابتَلَاهُ رَبُّهُ فَاَكْرَمَهُ وَنَعَّمَهُ فَيَقُولُ رَبِّي اَكْرَمَنِ binary representation of this verse is :
11011001 10000001 11011001 10001110 11011000 10100111 11011001 10001110 11011001 10000101 00100000 11011001 10001110 11011000 10100111 00100000 11011000 10100111 11011001 10000100 11011001 10010010 11011000 10100111 11011001 10010000 11011001 10000110 11011000 10110011 11011001 10001110 11011000 10100111 11011001 10000110 11011001 10001111 00100000 11011000 10100111 11011001 10010000 11011000 10110000 11011001 10001110 11011000 10100111 00100000 11011001 10000101 11011001 10001110 11011000 10100111 00100000 11011000 10100111 11011000 10101000 11011000 10101010 11011001 10001110 11011001 10000100 11011001 10001110 11011000 10100111 11011001 10000111 11011001 10001111 00100000 11011000 10110001 11011001 10001110 11011000 10101000 11011001 10010001 11011001 10001111 11011001 10000111 11011001 10001111 00100000 11011001 10000001 11011001 10001110 11011000 10100111 11011001 10001110 11011001 10000011 11011001 10010010 11011000 10110001 11011001 10001110 11011001 10000101 11011001 10001110 11011001 10000111 11011001 10001111 00100000 11011001 10001000 11011001 10001110 11011001 10000110 11011001 10001110 11011000 10111001 11011001 10010001 11011001 10001110 11011001 10000101 11011001 10001110 11011001 10000111 11011001 10001111 00100000 11011001 10000001 11011001 10001110 11011001 10001010 11011001 10001110 11011001 10000010 11011001 10001111 11011001 10001000 11011001 10000100 11011001 10001111 00100000 11011000 10110001 11011001 10001110 11011000 10101000 11011001 10010001 11011001 10010000 11011001 10001010 00100000 11011000 10100111 11011001 10001110 11011001 10000011 11011001 10010010 11011000 10110001 11011001 10001110 11011001 10000101 11011001 10001110 11011001 10000110 11011001 10010000 

Given verse is: وَاَم َا اِذَا مَا ابتَلَاهُ فَقَدَرَ عَلَيْهِ رِزْقَهُ فَيَقُولُ رَبِّي اَهَانَنِ binary representation of this verse is :
11011001 10001000 11011001 10001110 11011000 10100111 11011001 10001110 11011001 10000101 00100000 11011001 10001110 11011000 10100111 00100000 11011000 10100111 11011001 10010000 11011000 10110000 11011001 10001110 11011000 10100111 00100000 11011001 10000101 11011001 10001110 11011000 10100111 00100000 11011000 10100111 11011000 10101000 11011000 10101010 11011001 10001110 11011001 10000100 11011001 10001110 11011000 10100111 11011001 10000111 11011001 10001111 00100000 11011001 10000001 11011001 10001110 11011001 10000010 11011001 10001110 11011000 10101111 11011001 10001110 11011000 10110001 11011001 10001110 00100000 11011000 10111001 11011001 10001110 11011001 10000100 11011001 10001110 11011001 10001010 11011001 10010010 11011001 10000111 11011001 10010000 00100000 11011000 10110001 11011001 10010000 11011000 10110010 11011001 10010010 11011001 10000010 11011001 10001110 11011001 10000111 11011001 10001111 00100000 11011001 10000001 11011001 10001110 11011001 10001010 11011001 10001110 11011001 10000010 11011001 10001111 11011001 10001000 11011001 10000100 11011001 10001111 00100000 11011000 10110001 11011001 10001110 11011000 10101000 11011001 10010001 11011001 10010000 11011001 10001010 00100000 11011000 10100111 11011001 10001110 11011001 10000111 11011001 10001110 11011000 10100111 11011001 10000110 11011001 10001110 11011001 10000110 11011001 10010000 

Given verse is: كَلَا بَلْ لَا تُكْرِمُونَ الْيَتِيمَ binary representation of this verse is :
11011001 10000011 11011001 10001110 11011001 10000100 11011001 10001110 11011000 10100111 00100000 11011000 10101000 11011001 10001110 11011001 10000100 11011001 10010010 00100000 11011001 10000100 11011001 10001110 11011000 10100111 00100000 11011000 10101010 11011001 10001111 11011001 10000011 11011001 10010010 11011000 10110001 11011001 10010000 11011001 10000101 11011001 10001111 11011001 10001000 11011001 10000110 11011001 10001110 00100000 11011000 10100111 11011001 10000100 11011001 10010010 11011001 10001010 11011001 10001110 11011000 10101010 11011001 10010000 11011001 10001010 11011001 10000101 11011001 10001110 

Given verse is: وَلَا تَحَاضُّونَ عَلَي طَعَامِ الْمِسْكِينِ binary representation of this verse is :
11011001 10001000 11011001 10001110 11011001 10000100 11011001 10001110 11011000 10100111 00100000 11011000 10101010 11011001 10001110 11011000 10101101 11011001 10001110 11011000 10100111 11011000 10110110 11011001 10010001 11011001 10001111 11011001 10001000 11011001 10000110 11011001 10001110 00100000 11011000 10111001 11011001 10001110 11011001 10000100 11011001 10001110 11011001 10001010 00100000 11011000 10110111 11011001 10001110 11011000 10111001 11011001 10001110 11011000 10100111 11011001 10000101 11011001 10010000 00100000 11011000 10100111 11011001 10000100 11011001 10010010 11011001 10000101 11011001 10010000 11011000 10110011 11011001 10010010 11011001 10000011 11011001 10010000 11011001 10001010 11011001 10000110 11011001 10010000 

Given verse is: وَتَاْكُلُونَ التُّرَاثَ اَكْلًا لَم ًا binary representation of this verse is :
11011001 10001000 11011001 10001110 11011000 10101010 11011001 10001110 11011000 10100111 11011001 10010010 11011001 10000011 11011001 10001111 11011001 10000100 11011001 10001111 11011001 10001000 11011001 10000110 11011001 10001110 00100000 11011000 10100111 11011001 10000100 11011000 10101010 11011001 10010001 11011001 10001111 11011000 10110001 11011001 10001110 11011000 10100111 11011000 10101011 11011001 10001110 00100000 11011000 10100111 11011001 10001110 11011001 10000011 11011001 10010010 11011001 10000100 11011001 10001011 11011000 10100111 00100000 11011001 10000100 11011001 10001110 11011001 10000101 00100000 11011001 10001011 11011000 10100111 

Given verse is: وَتُحِبُّونَ الْمَالَ حُبًّا جَم ًا binary representation of this verse is :
11011001 10001000 11011001 10001110 11011000 10101010 11011001 10001111 11011000 10101101 11011001 10010000 11011000 10101000 11011001 10010001 11011001 10001111 11011001 10001000 11011001 10000110 11011001 10001110 00100000 11011000 10100111 11011001 10000100 11011001 10010010 11011001 10000101 11011001 10001110 11011000 10100111 11011001 10000100 11011001 10001110 00100000 11011000 10101101 11011001 10001111 11011000 10101000 11011001 10010001 11011001 10001011 11011000 10100111 00100000 11011000 10101100 11011001 10001110 11011001 10000101 00100000 11011001 10001011 11011000 10100111 

Given verse is: كَلَا اِذَا دُكَّتِ الْاَرْضُ دَكًّا دَكًّا binary representation of this verse is :
11011001 10000011 11011001 10001110 11011001 10000100 11011001 10001110 11011000 10100111 00100000 11011000 10100111 11011001 10010000 11011000 10110000 11011001 10001110 11011000 10100111 00100000 11011000 10101111 11011001 10001111 11011001 10000011 11011001 10010001 11011001 10001110 11011000 10101010 11011001 10010000 00100000 11011000 10100111 11011001 10000100 11011001 10010010 11011000 10100111 11011001 10001110 11011000 10110001 11011001 10010010 11011000 10110110 11011001 10001111 00100000 11011000 10101111 11011001 10001110 11011001 10000011 11011001 10010001 11011001 10001011 11011000 10100111 00100000 11011000 10101111 11011001 10001110 11011001 10000011 11011001 10010001 11011001 10001011 11011000 10100111 

Given verse is: وَجَااَ رَبُّكَ وَالْمَلَكُ صَفًّا صَفًّا binary representation of this verse is :
11011001 10001000 11011001 10001110 11011000 10101100 11011001 10001110 11011000 10100111 11011000 10100111 11011001 10001110 00100000 11011000 10110001 11011001 10001110 11011000 10101000 11011001 10010001 11011001 10001111 11011001 10000011 11011001 10001110 00100000 11011001 10001000 11011001 10001110 11011000 10100111 11011001 10000100 11011001 10010010 11011001 10000101 11011001 10001110 11011001 10000100 11011001 10001110 11011001 10000011 11011001 10001111 00100000 11011000 10110101 11011001 10001110 11011001 10000001 11011001 10010001 11011001 10001011 11011000 10100111 00100000 11011000 10110101 11011001 10001110 11011001 10000001 11011001 10010001 11011001 10001011 11011000 10100111 

Given verse is: وَجِياَ يَومَيِذٍ بِجَهَنَمَ يَومَيِذٍ يَتَذَكَّرُ الْاِنسَانُ وَاَنَي لَهُ الذِّكْرَي binary representation of this verse is :
11011001 10001000 11011001 10001110 11011000 10101100 11011001 10010000 11011001 10001010 11011000 10100111 11011001 10001110 00100000 11011001 10001010 11011001 10001110 11011001 10001000 11011001 10000101 11011001 10001110 11011001 10001010 11011001 10010000 11011000 10110000 11011001 10001101 00100000 11011000 10101000 11011001 10010000 11011000 10101100 11011001 10001110 11011001 10000111 11011001 10001110 11011001 10000110 11011001 10001110 11011001 10000101 11011001 10001110 00100000 11011001 10001010 11011001 10001110 11011001 10001000 11011001 10000101 11011001 10001110 11011001 10001010 11011001 10010000 11011000 10110000 11011001 10001101 00100000 11011001 10001010 11011001 10001110 11011000 10101010 11011001 10001110 11011000 10110000 11011001 10001110 11011001 10000011 11011001 10010001 11011001 10001110 11011000 10110001 11011001 10001111 00100000 11011000 10100111 11011001 10000100 11011001 10010010 11011000 10100111 11011001 10010000 11011001 10000110 11011000 10110011 11011001 10001110 11011000 10100111 11011001 10000110 11011001 10001111 00100000 11011001 10001000 11011001 10001110 11011000 10100111 11011001 10001110 11011001 10000110 11011001 10001110 11011001 10001010 00100000 11011001 10000100 11011001 10001110 11011001 10000111 11011001 10001111 00100000 11011000 10100111 11011001 10000100 11011000 10110000 11011001 10010001 11011001 10010000 11011001 10000011 11011001 10010010 11011000 10110001 11011001 10001110 11011001 10001010 

Given verse is: يَقُولُ يَا لَيْتَنِي قَدَّمتُ لِحَيَاتِي binary representation of this verse is :
11011001 10001010 11011001 10001110 11011001 10000010 11011001 10001111 11011001 10001000 11011001 10000100 11011001 10001111 00100000 11011001 10001010 11011001 10001110 11011000 10100111 00100000 11011001 10000100 11011001 10001110 11011001 10001010 11011001 10010010 11011000 10101010 11011001 10001110 11011001 10000110 11011001 10010000 11011001 10001010 00100000 11011001 10000010 11011001 10001110 11011000 10101111 11011001 10010001 11011001 10001110 11011001 10000101 11011000 10101010 11011001 10001111 00100000 11011001 10000100 11011001 10010000 11011000 10101101 11011001 10001110 11011001 10001010 11011001 10001110 11011000 10100111 11011000 10101010 11011001 10010000 11011001 10001010 

Given verse is: فَيَومَيِذٍ لَا يُعَذِّبُ عَذَابَهُ اَحَدٌ binary representation of this verse is :
11011001 10000001 11011001 10001110 11011001 10001010 11011001 10001110 11011001 10001000 11011001 10000101 11011001 10001110 11011001 10001010 11011001 10010000 11011000 10110000 11011001 10001101 00100000 11011001 10000100 11011001 10001110 11011000 10100111 00100000 11011001 10001010 11011001 10001111 11011000 10111001 11011001 10001110 11011000 10110000 11011001 10010001 11011001 10010000 11011000 10101000 11011001 10001111 00100000 11011000 10111001 11011001 10001110 11011000 10110000 11011001 10001110 11011000 10100111 11011000 10101000 11011001 10001110 11011001 10000111 11011001 10001111 00100000 11011000 10100111 11011001 10001110 11011000 10101101 11011001 10001110 11011000 10101111 11011001 10001100 

Given verse is: وَلَا يُوثِقُ وَثَاقَهُ اَحَدٌ binary representation of this verse is :
11011001 10001000 11011001 10001110 11011001 10000100 11011001 10001110 11011000 10100111 00100000 11011001 10001010 11011001 10001111 11011001 10001000 11011000 10101011 11011001 10010000 11011001 10000010 11011001 10001111 00100000 11011001 10001000 11011001 10001110 11011000 10101011 11011001 10001110 11011000 10100111 11011001 10000010 11011001 10001110 11011001 10000111 11011001 10001111 00100000 11011000 10100111 11011001 10001110 11011000 10101101 11011001 10001110 11011000 10101111 11011001 10001100 

Given verse is: يَا اَيَّتُهَا النَفْسُ الْمُطْمَيِنَةُ binary representation of this verse is :
11011001 10001010 11011001 10001110 11011000 10100111 00100000 11011000 10100111 11011001 10001110 11011001 10001010 11011001 10010001 11011001 10001110 11011000 10101010 11011001 10001111 11011001 10000111 11011001 10001110 11011000 10100111 00100000 11011000 10100111 11011001 10000100 11011001 10000110 11011001 10001110 11011001 10000001 11011001 10010010 11011000 10110011 11011001 10001111 00100000 11011000 10100111 11011001 10000100 11011001 10010010 11011001 10000101 11011001 10001111 11011000 10110111 11011001 10010010 11011001 10000101 11011001 10001110 11011001 10001010 11011001 10010000 11011001 10000110 11011001 10001110 11011000 10101001 11011001 10001111 

Given verse is: ارْجِعِي اِلَي رَبِّكِ رَاضِيَةً مَرْضِيَّةً binary representation of this verse is :
11011000 10100111 11011000 10110001 11011001 10010010 11011000 10101100 11011001 10010000 11011000 10111001 11011001 10010000 11011001 10001010 00100000 11011000 10100111 11011001 10010000 11011001 10000100 11011001 10001110 11011001 10001010 00100000 11011000 10110001 11011001 10001110 11011000 10101000 11011001 10010001 11011001 10010000 11011001 10000011 11011001 10010000 00100000 11011000 10110001 11011001 10001110 11011000 10100111 11011000 10110110 11011001 10010000 11011001 10001010 11011001 10001110 11011000 10101001 11011001 10001011 00100000 11011001 10000101 11011001 10001110 11011000 10110001 11011001 10010010 11011000 10110110 11011001 10010000 11011001 10001010 11011001 10010001 11011001 10001110 11011000 10101001 11011001 10001011 

Given verse is: فَادْخُلِي فِي عِبَادِي binary representation of this verse is :
11011001 10000001 11011001 10001110 11011000 10100111 11011000 10101111 11011001 10010010 11011000 10101110 11011001 10001111 11011001 10000100 11011001 10010000 11011001 10001010 00100000 11011001 10000001 11011001 10010000 11011001 10001010 00100000 11011000 10111001 11011001 10010000 11011000 10101000 11011001 10001110 11011000 10100111 11011000 10101111 11011001 10010000 11011001 10001010 

Given verse is: وَادْخُلِي جَنَتِي binary representation of this verse is :
11011001 10001000 11011001 10001110 11011000 10100111 11011000 10101111 11011001 10010010 11011000 10101110 11011001 10001111 11011001 10000100 11011001 10010000 11011001 10001010 00100000 11011000 10101100 11011001 10001110 11011001 10000110 11011001 10001110 11011000 10101010 11011001 10010000 11011001 10001010 

Given verse is: بِسْمِ اللَهِ الرَحْمَنِ الرَحِيمِ لَا اُقْسِمُ بِهَذَا الْبَلَدِ binary representation of this verse is :
11011000 10101000 11011001 10010000 11011000 10110011 11011001 10010010 11011001 10000101 11011001 10010000 00100000 11011000 10100111 11011001 10000100 11011001 10000100 11011001 10001110 11011001 10000111 11011001 10010000 00100000 11011000 10100111 11011001 10000100 11011000 10110001 11011001 10001110 11011000 10101101 11011001 10010010 11011001 10000101 11011001 10001110 11011001 10000110 11011001 10010000 00100000 11011000 10100111 11011001 10000100 11011000 10110001 11011001 10001110 11011000 10101101 11011001 10010000 11011001 10001010 11011001 10000101 11011001 10010000 00100000 11011001 10000100 11011001 10001110 11011000 10100111 00100000 11011000 10100111 11011001 10001111 11011001 10000010 11011001 10010010 11011000 10110011 11011001 10010000 11011001 10000101 11011001 10001111 00100000 11011000 10101000 11011001 10010000 11011001 10000111 11011001 10001110 11011000 10110000 11011001 10001110 11011000 10100111 00100000 11011000 10100111 11011001 10000100 11011001 10010010 11011000 10101000 11011001 10001110 11011001 10000100 11011001 10001110 11011000 10101111 11011001 10010000 

Given verse is: وَاَنتَ حِلٌ بِهَذَا الْبَلَدِ binary representation of this verse is :
11011001 10001000 11011001 10001110 11011000 10100111 11011001 10001110 11011001 10000110 11011000 10101010 11011001 10001110 00100000 11011000 10101101 11011001 10010000 11011001 10000100 11011001 10001100 00100000 11011000 10101000 11011001 10010000 11011001 10000111 11011001 10001110 11011000 10110000 11011001 10001110 11011000 10100111 00100000 11011000 10100111 11011001 10000100 11011001 10010010 11011000 10101000 11011001 10001110 11011001 10000100 11011001 10001110 11011000 10101111 11011001 10010000 

Given verse is: وَوَالِدٍ وَمَا وَلَدَ binary representation of this verse is :
11011001 10001000 11011001 10001110 11011001 10001000 11011001 10001110 11011000 10100111 11011001 10000100 11011001 10010000 11011000 10101111 11011001 10001101 00100000 11011001 10001000 11011001 10001110 11011001 10000101 11011001 10001110 11011000 10100111 00100000 11011001 10001000 11011001 10001110 11011001 10000100 11011001 10001110 11011000 10101111 11011001 10001110 

Given verse is: لَقَدْ خَلَقْنَا الْاِنسَانَ فِي كَبَدٍ binary representation of this verse is :
11011001 10000100 11011001 10001110 11011001 10000010 11011001 10001110 11011000 10101111 11011001 10010010 00100000 11011000 10101110 11011001 10001110 11011001 10000100 11011001 10001110 11011001 10000010 11011001 10010010 11011001 10000110 11011001 10001110 11011000 10100111 00100000 11011000 10100111 11011001 10000100 11011001 10010010 11011000 10100111 11011001 10010000 11011001 10000110 11011000 10110011 11011001 10001110 11011000 10100111 11011001 10000110 11011001 10001110 00100000 11011001 10000001 11011001 10010000 11011001 10001010 00100000 11011001 10000011 11011001 10001110 11011000 10101000 11011001 10001110 11011000 10101111 11011001 10001101 

Given verse is: اَيَحْسَبُ اَن لَن يَقْدِرَ عَلَيْهِ اَحَدٌ binary representation of this verse is :
11011000 10100111 11011001 10001110 11011001 10001010 11011001 10001110 11011000 10101101 11011001 10010010 11011000 10110011 11011001 10001110 11011000 10101000 11011001 10001111 00100000 11011000 10100111 11011001 10001110 11011001 10000110 00100000 11011001 10000100 11011001 10001110 11011001 10000110 00100000 11011001 10001010 11011001 10001110 11011001 10000010 11011001 10010010 11011000 10101111 11011001 10010000 11011000 10110001 11011001 10001110 00100000 11011000 10111001 11011001 10001110 11011001 10000100 11011001 10001110 11011001 10001010 11011001 10010010 11011001 10000111 11011001 10010000 00100000 11011000 10100111 11011001 10001110 11011000 10101101 11011001 10001110 11011000 10101111 11011001 10001100 

Given verse is: يَقُولُ اَهْلَكْتُ مَالًا لُبَدًا binary representation of this verse is :
11011001 10001010 11011001 10001110 11011001 10000010 11011001 10001111 11011001 10001000 11011001 10000100 11011001 10001111 00100000 11011000 10100111 11011001 10001110 11011001 10000111 11011001 10010010 11011001 10000100 11011001 10001110 11011001 10000011 11011001 10010010 11011000 10101010 11011001 10001111 00100000 11011001 10000101 11011001 10001110 11011000 10100111 11011001 10000100 11011001 10001011 11011000 10100111 00100000 11011001 10000100 11011001 10001111 11011000 10101000 11011001 10001110 11011000 10101111 11011001 10001011 11011000 10100111 

Given verse is: اَيَحْسَبُ اَن لَم يَرَهُ اَحَدٌ binary representation of this verse is :
11011000 10100111 11011001 10001110 11011001 10001010 11011001 10001110 11011000 10101101 11011001 10010010 11011000 10110011 11011001 10001110 11011000 10101000 11011001 10001111 00100000 11011000 10100111 11011001 10001110 11011001 10000110 00100000 11011001 10000100 11011001 10001110 11011001 10000101 00100000 11011001 10001010 11011001 10001110 11011000 10110001 11011001 10001110 11011001 10000111 11011001 10001111 00100000 11011000 10100111 11011001 10001110 11011000 10101101 11011001 10001110 11011000 10101111 11011001 10001100 

Given verse is: اَلَم نَجْعَلْ لَهُ عَيْنَيْنِ binary representation of this verse is :
11011000 10100111 11011001 10001110 11011001 10000100 11011001 10001110 11011001 10000101 00100000 11011001 10000110 11011001 10001110 11011000 10101100 11011001 10010010 11011000 10111001 11011001 10001110 11011001 10000100 11011001 10010010 00100000 11011001 10000100 11011001 10001110 11011001 10000111 11011001 10001111 00100000 11011000 10111001 11011001 10001110 11011001 10001010 11011001 10010010 11011001 10000110 11011001 10001110 11011001 10001010 11011001 10010010 11011001 10000110 11011001 10010000 

Given verse is: وَلِسَانًا وَشَفَتَيْنِ binary representation of this verse is :
11011001 10001000 11011001 10001110 11011001 10000100 11011001 10010000 11011000 10110011 11011001 10001110 11011000 10100111 11011001 10000110 11011001 10001011 11011000 10100111 00100000 11011001 10001000 11011001 10001110 11011000 10110100 11011001 10001110 11011001 10000001 11011001 10001110 11011000 10101010 11011001 10001110 11011001 10001010 11011001 10010010 11011001 10000110 11011001 10010000 

Given verse is: وَهَدَيْنَاهُ النَجْدَيْنِ binary representation of this verse is :
11011001 10001000 11011001 10001110 11011001 10000111 11011001 10001110 11011000 10101111 11011001 10001110 11011001 10001010 11011001 10010010 11011001 10000110 11011001 10001110 11011000 10100111 11011001 10000111 11011001 10001111 00100000 11011000 10100111 11011001 10000100 11011001 10000110 11011001 10001110 11011000 10101100 11011001 10010010 11011000 10101111 11011001 10001110 11011001 10001010 11011001 10010010 11011001 10000110 11011001 10010000 

Given verse is: فَلَا اقْتَحَمَ الْعَقَبَةَ binary representation of this verse is :
11011001 10000001 11011001 10001110 11011001 10000100 11011001 10001110 11011000 10100111 00100000 11011000 10100111 11011001 10000010 11011001 10010010 11011000 10101010 11011001 10001110 11011000 10101101 11011001 10001110 11011001 10000101 11011001 10001110 00100000 11011000 10100111 11011001 10000100 11011001 10010010 11011000 10111001 11011001 10001110 11011001 10000010 11011001 10001110 11011000 10101000 11011001 10001110 11011000 10101001 11011001 10001110 

Given verse is: وَمَا اَدْرَاكَ مَا الْعَقَبَةُ binary representation of this verse is :
11011001 10001000 11011001 10001110 11011001 10000101 11011001 10001110 11011000 10100111 00100000 11011000 10100111 11011001 10001110 11011000 10101111 11011001 10010010 11011000 10110001 11011001 10001110 11011000 10100111 11011001 10000011 11011001 10001110 00100000 11011001 10000101 11011001 10001110 11011000 10100111 00100000 11011000 10100111 11011001 10000100 11011001 10010010 11011000 10111001 11011001 10001110 11011001 10000010 11011001 10001110 11011000 10101000 11011001 10001110 11011000 10101001 11011001 10001111 

Given verse is: فَكُّ رَقَبَةٍ binary representation of this verse is :
11011001 10000001 11011001 10001110 11011001 10000011 11011001 10010001 11011001 10001111 00100000 11011000 10110001 11011001 10001110 11011001 10000010 11011001 10001110 11011000 10101000 11011001 10001110 11011000 10101001 11011001 10001101 

Given verse is: اَو اِطْعَامٌ فِي يَومٍ ذِي مَسْغَبَةٍ binary representation of this verse is :
11011000 10100111 11011001 10001110 11011001 10001000 00100000 11011000 10100111 11011001 10010000 11011000 10110111 11011001 10010010 11011000 10111001 11011001 10001110 11011000 10100111 11011001 10000101 11011001 10001100 00100000 11011001 10000001 11011001 10010000 11011001 10001010 00100000 11011001 10001010 11011001 10001110 11011001 10001000 11011001 10000101 11011001 10001101 00100000 11011000 10110000 11011001 10010000 11011001 10001010 00100000 11011001 10000101 11011001 10001110 11011000 10110011 11011001 10010010 11011000 10111010 11011001 10001110 11011000 10101000 11011001 10001110 11011000 10101001 11011001 10001101 

Given verse is: يَتِيمًا ذَا مَقْرَبَةٍ binary representation of this verse is :
11011001 10001010 11011001 10001110 11011000 10101010 11011001 10010000 11011001 10001010 11011001 10000101 11011001 10001011 11011000 10100111 00100000 11011000 10110000 11011001 10001110 11011000 10100111 00100000 11011001 10000101 11011001 10001110 11011001 10000010 11011001 10010010 11011000 10110001 11011001 10001110 11011000 10101000 11011001 10001110 11011000 10101001 11011001 10001101 

Given verse is: اَو مِسْكِينًا ذَا مَتْرَبَةٍ binary representation of this verse is :
11011000 10100111 11011001 10001110 11011001 10001000 00100000 11011001 10000101 11011001 10010000 11011000 10110011 11011001 10010010 11011001 10000011 11011001 10010000 11011001 10001010 11011001 10000110 11011001 10001011 11011000 10100111 00100000 11011000 10110000 11011001 10001110 11011000 10100111 00100000 11011001 10000101 11011001 10001110 11011000 10101010 11011001 10010010 11011000 10110001 11011001 10001110 11011000 10101000 11011001 10001110 11011000 10101001 11011001 10001101 

Given verse is: ثُم َ كَانَ مِنَ الَذِينَ آمَنُوا وَتَوَاصَوا بِالصَّبرِ وَتَوَاصَوا بِالْمَرْحَمَةِ binary representation of this verse is :
11011000 10101011 11011001 10001111 11011001 10000101 00100000 11011001 10001110 00100000 11011001 10000011 11011001 10001110 11011000 10100111 11011001 10000110 11011001 10001110 00100000 11011001 10000101 11011001 10010000 11011001 10000110 11011001 10001110 00100000 11011000 10100111 11011001 10000100 11011001 10001110 11011000 10110000 11011001 10010000 11011001 10001010 11011001 10000110 11011001 10001110 00100000 11011000 10100010 11011001 10000101 11011001 10001110 11011001 10000110 11011001 10001111 11011001 10001000 11011000 10100111 00100000 11011001 10001000 11011001 10001110 11011000 10101010 11011001 10001110 11011001 10001000 11011001 10001110 11011000 10100111 11011000 10110101 11011001 10001110 11011001 10001000 11011000 10100111 00100000 11011000 10101000 11011001 10010000 11011000 10100111 11011001 10000100 11011000 10110101 11011001 10010001 11011001 10001110 11011000 10101000 11011000 10110001 11011001 10010000 00100000 11011001 10001000 11011001 10001110 11011000 10101010 11011001 10001110 11011001 10001000 11011001 10001110 11011000 10100111 11011000 10110101 11011001 10001110 11011001 10001000 11011000 10100111 00100000 11011000 10101000 11011001 10010000 11011000 10100111 11011001 10000100 11011001 10010010 11011001 10000101 11011001 10001110 11011000 10110001 11011001 10010010 11011000 10101101 11011001 10001110 11011001 10000101 11011001 10001110 11011000 10101001 11011001 10010000 

Given verse is: اُولَيِكَ اَصْحَابُ الْمَيْمَنَةِ binary representation of this verse is :
11011000 10100111 11011001 10001111 11011001 10001000 11011001 10000100 11011001 10001110 11011001 10001010 11011001 10010000 11011001 10000011 11011001 10001110 00100000 11011000 10100111 11011001 10001110 11011000 10110101 11011001 10010010 11011000 10101101 11011001 10001110 11011000 10100111 11011000 10101000 11011001 10001111 00100000 11011000 10100111 11011001 10000100 11011001 10010010 11011001 10000101 11011001 10001110 11011001 10001010 11011001 10010010 11011001 10000101 11011001 10001110 11011001 10000110 11011001 10001110 11011000 10101001 11011001 10010000 

Given verse is: وَالَذِينَ كَفَرُوا بِآيَاتِنَا هُم اَصْحَابُ الْمَشْاَمَةِ binary representation of this verse is :
11011001 10001000 11011001 10001110 11011000 10100111 11011001 10000100 11011001 10001110 11011000 10110000 11011001 10010000 11011001 10001010 11011001 10000110 11011001 10001110 00100000 11011001 10000011 11011001 10001110 11011001 10000001 11011001 10001110 11011000 10110001 11011001 10001111 11011001 10001000 11011000 10100111 00100000 11011000 10101000 11011001 10010000 11011000 10100010 11011001 10001010 11011001 10001110 11011000 10100111 11011000 10101010 11011001 10010000 11011001 10000110 11011001 10001110 11011000 10100111 00100000 11011001 10000111 11011001 10001111 11011001 10000101 00100000 11011000 10100111 11011001 10001110 11011000 10110101 11011001 10010010 11011000 10101101 11011001 10001110 11011000 10100111 11011000 10101000 11011001 10001111 00100000 11011000 10100111 11011001 10000100 11011001 10010010 11011001 10000101 11011001 10001110 11011000 10110100 11011001 10010010 11011000 10100111 11011001 10001110 11011001 10000101 11011001 10001110 11011000 10101001 11011001 10010000 

Given verse is: عَلَيْهِم نَارٌ مُؤْصَدَةٌ binary representation of this verse is :
11011000 10111001 11011001 10001110 11011001 10000100 11011001 10001110 11011001 10001010 11011001 10010010 11011001 10000111 11011001 10010000 11011001 10000101 00100000 11011001 10000110 11011001 10001110 11011000 10100111 11011000 10110001 11011001 10001100 00100000 11011001 10000101 11011001 10001111 11011000 10100100 11011001 10010010 11011000 10110101 11011001 10001110 11011000 10101111 11011001 10001110 11011000 10101001 11011001 10001100 

Given verse is: بِسْمِ اللَهِ الرَحْمَنِ الرَحِيمِ وَالشَّمسِ وَضُحَاهَا binary representation of this verse is :
11011000 10101000 11011001 10010000 11011000 10110011 11011001 10010010 11011001 10000101 11011001 10010000 00100000 11011000 10100111 11011001 10000100 11011001 10000100 11011001 10001110 11011001 10000111 11011001 10010000 00100000 11011000 10100111 11011001 10000100 11011000 10110001 11011001 10001110 11011000 10101101 11011001 10010010 11011001 10000101 11011001 10001110 11011001 10000110 11011001 10010000 00100000 11011000 10100111 11011001 10000100 11011000 10110001 11011001 10001110 11011000 10101101 11011001 10010000 11011001 10001010 11011001 10000101 11011001 10010000 00100000 11011001 10001000 11011001 10001110 11011000 10100111 11011001 10000100 11011000 10110100 11011001 10010001 11011001 10001110 11011001 10000101 11011000 10110011 11011001 10010000 00100000 11011001 10001000 11011001 10001110 11011000 10110110 11011001 10001111 11011000 10101101 11011001 10001110 11011000 10100111 11011001 10000111 11011001 10001110 11011000 10100111 

Given verse is: وَالْقَمَرِ اِذَا تَلَاهَا binary representation of this verse is :
11011001 10001000 11011001 10001110 11011000 10100111 11011001 10000100 11011001 10010010 11011001 10000010 11011001 10001110 11011001 10000101 11011001 10001110 11011000 10110001 11011001 10010000 00100000 11011000 10100111 11011001 10010000 11011000 10110000 11011001 10001110 11011000 10100111 00100000 11011000 10101010 11011001 10001110 11011001 10000100 11011001 10001110 11011000 10100111 11011001 10000111 11011001 10001110 11011000 10100111 

Given verse is: وَالنَهَارِ اِذَا جَلَاهَا binary representation of this verse is :
11011001 10001000 11011001 10001110 11011000 10100111 11011001 10000100 11011001 10000110 11011001 10001110 11011001 10000111 11011001 10001110 11011000 10100111 11011000 10110001 11011001 10010000 00100000 11011000 10100111 11011001 10010000 11011000 10110000 11011001 10001110 11011000 10100111 00100000 11011000 10101100 11011001 10001110 11011001 10000100 11011001 10001110 11011000 10100111 11011001 10000111 11011001 10001110 11011000 10100111 

Given verse is: وَاللَيْلِ اِذَا يَغْشَاهَا binary representation of this verse is :
11011001 10001000 11011001 10001110 11011000 10100111 11011001 10000100 11011001 10000100 11011001 10001110 11011001 10001010 11011001 10010010 11011001 10000100 11011001 10010000 00100000 11011000 10100111 11011001 10010000 11011000 10110000 11011001 10001110 11011000 10100111 00100000 11011001 10001010 11011001 10001110 11011000 10111010 11011001 10010010 11011000 10110100 11011001 10001110 11011000 10100111 11011001 10000111 11011001 10001110 11011000 10100111 

Given verse is: وَالسَّمَااِ وَمَا بَنَاهَا binary representation of this verse is :
11011001 10001000 11011001 10001110 11011000 10100111 11011001 10000100 11011000 10110011 11011001 10010001 11011001 10001110 11011001 10000101 11011001 10001110 11011000 10100111 11011000 10100111 11011001 10010000 00100000 11011001 10001000 11011001 10001110 11011001 10000101 11011001 10001110 11011000 10100111 00100000 11011000 10101000 11011001 10001110 11011001 10000110 11011001 10001110 11011000 10100111 11011001 10000111 11011001 10001110 11011000 10100111 

Given verse is: وَالْاَرْضِ وَمَا طَحَاهَا binary representation of this verse is :
11011001 10001000 11011001 10001110 11011000 10100111 11011001 10000100 11011001 10010010 11011000 10100111 11011001 10001110 11011000 10110001 11011001 10010010 11011000 10110110 11011001 10010000 00100000 11011001 10001000 11011001 10001110 11011001 10000101 11011001 10001110 11011000 10100111 00100000 11011000 10110111 11011001 10001110 11011000 10101101 11011001 10001110 11011000 10100111 11011001 10000111 11011001 10001110 11011000 10100111 

Given verse is: وَنَفْسٍ وَمَا سَوَّاهَا binary representation of this verse is :
11011001 10001000 11011001 10001110 11011001 10000110 11011001 10001110 11011001 10000001 11011001 10010010 11011000 10110011 11011001 10001101 00100000 11011001 10001000 11011001 10001110 11011001 10000101 11011001 10001110 11011000 10100111 00100000 11011000 10110011 11011001 10001110 11011001 10001000 11011001 10010001 11011001 10001110 11011000 10100111 11011001 10000111 11011001 10001110 11011000 10100111 

Given verse is: فَاَلْهَمَهَا فُجُورَهَا وَتَقْوَاهَا binary representation of this verse is :
11011001 10000001 11011001 10001110 11011000 10100111 11011001 10001110 11011001 10000100 11011001 10010010 11011001 10000111 11011001 10001110 11011001 10000101 11011001 10001110 11011001 10000111 11011001 10001110 11011000 10100111 00100000 11011001 10000001 11011001 10001111 11011000 10101100 11011001 10001111 11011001 10001000 11011000 10110001 11011001 10001110 11011001 10000111 11011001 10001110 11011000 10100111 00100000 11011001 10001000 11011001 10001110 11011000 10101010 11011001 10001110 11011001 10000010 11011001 10010010 11011001 10001000 11011001 10001110 11011000 10100111 11011001 10000111 11011001 10001110 11011000 10100111 

Given verse is: قَدْ اَفْلَحَ مَن زَكَّاهَا binary representation of this verse is :
11011001 10000010 11011001 10001110 11011000 10101111 11011001 10010010 00100000 11011000 10100111 11011001 10001110 11011001 10000001 11011001 10010010 11011001 10000100 11011001 10001110 11011000 10101101 11011001 10001110 00100000 11011001 10000101 11011001 10001110 11011001 10000110 00100000 11011000 10110010 11011001 10001110 11011001 10000011 11011001 10010001 11011001 10001110 11011000 10100111 11011001 10000111 11011001 10001110 11011000 10100111 

Given verse is: وَقَدْ خَابَ مَن دَسَّاهَا binary representation of this verse is :
11011001 10001000 11011001 10001110 11011001 10000010 11011001 10001110 11011000 10101111 11011001 10010010 00100000 11011000 10101110 11011001 10001110 11011000 10100111 11011000 10101000 11011001 10001110 00100000 11011001 10000101 11011001 10001110 11011001 10000110 00100000 11011000 10101111 11011001 10001110 11011000 10110011 11011001 10010001 11011001 10001110 11011000 10100111 11011001 10000111 11011001 10001110 11011000 10100111 

Given verse is: كَذَّبَتْ ثَمُودُ بِطَغْوَاهَا binary representation of this verse is :
11011001 10000011 11011001 10001110 11011000 10110000 11011001 10010001 11011001 10001110 11011000 10101000 11011001 10001110 11011000 10101010 11011001 10010010 00100000 11011000 10101011 11011001 10001110 11011001 10000101 11011001 10001111 11011001 10001000 11011000 10101111 11011001 10001111 00100000 11011000 10101000 11011001 10010000 11011000 10110111 11011001 10001110 11011000 10111010 11011001 10010010 11011001 10001000 11011001 10001110 11011000 10100111 11011001 10000111 11011001 10001110 11011000 10100111 

Given verse is: اِذِ انبَعَثَ اَشْقَاهَا binary representation of this verse is :
11011000 10100111 11011001 10010000 11011000 10110000 11011001 10010000 00100000 11011000 10100111 11011001 10000110 11011000 10101000 11011001 10001110 11011000 10111001 11011001 10001110 11011000 10101011 11011001 10001110 00100000 11011000 10100111 11011001 10001110 11011000 10110100 11011001 10010010 11011001 10000010 11011001 10001110 11011000 10100111 11011001 10000111 11011001 10001110 11011000 10100111 

Given verse is: فَقَالَ لَهُم رَسُولُ اللَهِ نَاقَةَ اللَهِ وَسُقْيَاهَا binary representation of this verse is :
11011001 10000001 11011001 10001110 11011001 10000010 11011001 10001110 11011000 10100111 11011001 10000100 11011001 10001110 00100000 11011001 10000100 11011001 10001110 11011001 10000111 11011001 10001111 11011001 10000101 00100000 11011000 10110001 11011001 10001110 11011000 10110011 11011001 10001111 11011001 10001000 11011001 10000100 11011001 10001111 00100000 11011000 10100111 11011001 10000100 11011001 10000100 11011001 10001110 11011001 10000111 11011001 10010000 00100000 11011001 10000110 11011001 10001110 11011000 10100111 11011001 10000010 11011001 10001110 11011000 10101001 11011001 10001110 00100000 11011000 10100111 11011001 10000100 11011001 10000100 11011001 10001110 11011001 10000111 11011001 10010000 00100000 11011001 10001000 11011001 10001110 11011000 10110011 11011001 10001111 11011001 10000010 11011001 10010010 11011001 10001010 11011001 10001110 11011000 10100111 11011001 10000111 11011001 10001110 11011000 10100111 

Given verse is: فَكَذَّبُوهُ فَعَقَرُوهَا فَدَمدَمَ عَلَيْهِم رَبُّهُم بِذَنبِهِم فَسَوَّاهَا binary representation of this verse is :
11011001 10000001 11011001 10001110 11011001 10000011 11011001 10001110 11011000 10110000 11011001 10010001 11011001 10001110 11011000 10101000 11011001 10001111 11011001 10001000 11011001 10000111 11011001 10001111 00100000 11011001 10000001 11011001 10001110 11011000 10111001 11011001 10001110 11011001 10000010 11011001 10001110 11011000 10110001 11011001 10001111 11011001 10001000 11011001 10000111 11011001 10001110 11011000 10100111 00100000 11011001 10000001 11011001 10001110 11011000 10101111 11011001 10001110 11011001 10000101 11011000 10101111 11011001 10001110 11011001 10000101 11011001 10001110 00100000 11011000 10111001 11011001 10001110 11011001 10000100 11011001 10001110 11011001 10001010 11011001 10010010 11011001 10000111 11011001 10010000 11011001 10000101 00100000 11011000 10110001 11011001 10001110 11011000 10101000 11011001 10010001 11011001 10001111 11011001 10000111 11011001 10001111 11011001 10000101 00100000 11011000 10101000 11011001 10010000 11011000 10110000 11011001 10001110 11011001 10000110 11011000 10101000 11011001 10010000 11011001 10000111 11011001 10010000 11011001 10000101 00100000 11011001 10000001 11011001 10001110 11011000 10110011 11011001 10001110 11011001 10001000 11011001 10010001 11011001 10001110 11011000 10100111 11011001 10000111 11011001 10001110 11011000 10100111 

Given verse is: وَلَا يَخَافُ عُقْبَاهَا binary representation of this verse is :
11011001 10001000 11011001 10001110 11011001 10000100 11011001 10001110 11011000 10100111 00100000 11011001 10001010 11011001 10001110 11011000 10101110 11011001 10001110 11011000 10100111 11011001 10000001 11011001 10001111 00100000 11011000 10111001 11011001 10001111 11011001 10000010 11011001 10010010 11011000 10101000 11011001 10001110 11011000 10100111 11011001 10000111 11011001 10001110 11011000 10100111 

Given verse is: بِسْمِ اللَهِ الرَحْمَنِ الرَحِيمِ وَاللَيْلِ اِذَا يَغْشَي binary representation of this verse is :
11011000 10101000 11011001 10010000 11011000 10110011 11011001 10010010 11011001 10000101 11011001 10010000 00100000 11011000 10100111 11011001 10000100 11011001 10000100 11011001 10001110 11011001 10000111 11011001 10010000 00100000 11011000 10100111 11011001 10000100 11011000 10110001 11011001 10001110 11011000 10101101 11011001 10010010 11011001 10000101 11011001 10001110 11011001 10000110 11011001 10010000 00100000 11011000 10100111 11011001 10000100 11011000 10110001 11011001 10001110 11011000 10101101 11011001 10010000 11011001 10001010 11011001 10000101 11011001 10010000 00100000 11011001 10001000 11011001 10001110 11011000 10100111 11011001 10000100 11011001 10000100 11011001 10001110 11011001 10001010 11011001 10010010 11011001 10000100 11011001 10010000 00100000 11011000 10100111 11011001 10010000 11011000 10110000 11011001 10001110 11011000 10100111 00100000 11011001 10001010 11011001 10001110 11011000 10111010 11011001 10010010 11011000 10110100 11011001 10001110 11011001 10001010 

Given verse is: وَالنَهَارِ اِذَا تَجَلَي binary representation of this verse is :
11011001 10001000 11011001 10001110 11011000 10100111 11011001 10000100 11011001 10000110 11011001 10001110 11011001 10000111 11011001 10001110 11011000 10100111 11011000 10110001 11011001 10010000 00100000 11011000 10100111 11011001 10010000 11011000 10110000 11011001 10001110 11011000 10100111 00100000 11011000 10101010 11011001 10001110 11011000 10101100 11011001 10001110 11011001 10000100 11011001 10001110 11011001 10001010 

Given verse is: وَمَا خَلَقَ الذَّكَرَ وَالْاُنثَي binary representation of this verse is :
11011001 10001000 11011001 10001110 11011001 10000101 11011001 10001110 11011000 10100111 00100000 11011000 10101110 11011001 10001110 11011001 10000100 11011001 10001110 11011001 10000010 11011001 10001110 00100000 11011000 10100111 11011001 10000100 11011000 10110000 11011001 10010001 11011001 10001110 11011001 10000011 11011001 10001110 11011000 10110001 11011001 10001110 00100000 11011001 10001000 11011001 10001110 11011000 10100111 11011001 10000100 11011001 10010010 11011000 10100111 11011001 10001111 11011001 10000110 11011000 10101011 11011001 10001110 11011001 10001010 

Given verse is: اِنَ سَعْيَكُم لَشَتَّي binary representation of this verse is :
11011000 10100111 11011001 10010000 11011001 10000110 11011001 10001110 00100000 11011000 10110011 11011001 10001110 11011000 10111001 11011001 10010010 11011001 10001010 11011001 10001110 11011001 10000011 11011001 10001111 11011001 10000101 00100000 11011001 10000100 11011001 10001110 11011000 10110100 11011001 10001110 11011000 10101010 11011001 10010001 11011001 10001110 11011001 10001010 

Given verse is: فَاَم َا مَن اَعْطَي وَاتَّقَي binary representation of this verse is :
11011001 10000001 11011001 10001110 11011000 10100111 11011001 10001110 11011001 10000101 00100000 11011001 10001110 11011000 10100111 00100000 11011001 10000101 11011001 10001110 11011001 10000110 00100000 11011000 10100111 11011001 10001110 11011000 10111001 11011001 10010010 11011000 10110111 11011001 10001110 11011001 10001010 00100000 11011001 10001000 11011001 10001110 11011000 10100111 11011000 10101010 11011001 10010001 11011001 10001110 11011001 10000010 11011001 10001110 11011001 10001010 

Given verse is: وَصَدَّقَ بِالْحُسْنَي binary representation of this verse is :
11011001 10001000 11011001 10001110 11011000 10110101 11011001 10001110 11011000 10101111 11011001 10010001 11011001 10001110 11011001 10000010 11011001 10001110 00100000 11011000 10101000 11011001 10010000 11011000 10100111 11011001 10000100 11011001 10010010 11011000 10101101 11011001 10001111 11011000 10110011 11011001 10010010 11011001 10000110 11011001 10001110 11011001 10001010 

Given verse is: فَسَنُيَسِّرُهُ لِلْيُسْرَي binary representation of this verse is :
11011001 10000001 11011001 10001110 11011000 10110011 11011001 10001110 11011001 10000110 11011001 10001111 11011001 10001010 11011001 10001110 11011000 10110011 11011001 10010001 11011001 10010000 11011000 10110001 11011001 10001111 11011001 10000111 11011001 10001111 00100000 11011001 10000100 11011001 10010000 11011001 10000100 11011001 10010010 11011001 10001010 11011001 10001111 11011000 10110011 11011001 10010010 11011000 10110001 11011001 10001110 11011001 10001010 

Given verse is: وَاَم َا مَن بَخِلَ وَاسْتَغْنَي binary representation of this verse is :
11011001 10001000 11011001 10001110 11011000 10100111 11011001 10001110 11011001 10000101 00100000 11011001 10001110 11011000 10100111 00100000 11011001 10000101 11011001 10001110 11011001 10000110 00100000 11011000 10101000 11011001 10001110 11011000 10101110 11011001 10010000 11011001 10000100 11011001 10001110 00100000 11011001 10001000 11011001 10001110 11011000 10100111 11011000 10110011 11011001 10010010 11011000 10101010 11011001 10001110 11011000 10111010 11011001 10010010 11011001 10000110 11011001 10001110 11011001 10001010 

Given verse is: وَكَذَّبَ بِالْحُسْنَي binary representation of this verse is :
11011001 10001000 11011001 10001110 11011001 10000011 11011001 10001110 11011000 10110000 11011001 10010001 11011001 10001110 11011000 10101000 11011001 10001110 00100000 11011000 10101000 11011001 10010000 11011000 10100111 11011001 10000100 11011001 10010010 11011000 10101101 11011001 10001111 11011000 10110011 11011001 10010010 11011001 10000110 11011001 10001110 11011001 10001010 

Given verse is: فَسَنُيَسِّرُهُ لِلْعُسْرَي binary representation of this verse is :
11011001 10000001 11011001 10001110 11011000 10110011 11011001 10001110 11011001 10000110 11011001 10001111 11011001 10001010 11011001 10001110 11011000 10110011 11011001 10010001 11011001 10010000 11011000 10110001 11011001 10001111 11011001 10000111 11011001 10001111 00100000 11011001 10000100 11011001 10010000 11011001 10000100 11011001 10010010 11011000 10111001 11011001 10001111 11011000 10110011 11011001 10010010 11011000 10110001 11011001 10001110 11011001 10001010 

Given verse is: وَمَا يُغْنِي عَنهُ مَالُهُ اِذَا تَرَدَّي binary representation of this verse is :
11011001 10001000 11011001 10001110 11011001 10000101 11011001 10001110 11011000 10100111 00100000 11011001 10001010 11011001 10001111 11011000 10111010 11011001 10010010 11011001 10000110 11011001 10010000 11011001 10001010 00100000 11011000 10111001 11011001 10001110 11011001 10000110 11011001 10000111 11011001 10001111 00100000 11011001 10000101 11011001 10001110 11011000 10100111 11011001 10000100 11011001 10001111 11011001 10000111 11011001 10001111 00100000 11011000 10100111 11011001 10010000 11011000 10110000 11011001 10001110 11011000 10100111 00100000 11011000 10101010 11011001 10001110 11011000 10110001 11011001 10001110 11011000 10101111 11011001 10010001 11011001 10001110 11011001 10001010 

Given verse is: اِنَ عَلَيْنَا لَلْهُدَي binary representation of this verse is :
11011000 10100111 11011001 10010000 11011001 10000110 11011001 10001110 00100000 11011000 10111001 11011001 10001110 11011001 10000100 11011001 10001110 11011001 10001010 11011001 10010010 11011001 10000110 11011001 10001110 11011000 10100111 00100000 11011001 10000100 11011001 10001110 11011001 10000100 11011001 10010010 11011001 10000111 11011001 10001111 11011000 10101111 11011001 10001110 11011001 10001010 

Given verse is: وَاِنَ لَنَا لَلْآخِرَةَ وَالْاُولَي binary representation of this verse is :
11011001 10001000 11011001 10001110 11011000 10100111 11011001 10010000 11011001 10000110 11011001 10001110 00100000 11011001 10000100 11011001 10001110 11011001 10000110 11011001 10001110 11011000 10100111 00100000 11011001 10000100 11011001 10001110 11011001 10000100 11011001 10010010 11011000 10100010 11011000 10101110 11011001 10010000 11011000 10110001 11011001 10001110 11011000 10101001 11011001 10001110 00100000 11011001 10001000 11011001 10001110 11011000 10100111 11011001 10000100 11011001 10010010 11011000 10100111 11011001 10001111 11011001 10001000 11011001 10000100 11011001 10001110 11011001 10001010 

Given verse is: فَاَنذَرْتُكُم نَارًا تَلَظَّي binary representation of this verse is :
11011001 10000001 11011001 10001110 11011000 10100111 11011001 10001110 11011001 10000110 11011000 10110000 11011001 10001110 11011000 10110001 11011001 10010010 11011000 10101010 11011001 10001111 11011001 10000011 11011001 10001111 11011001 10000101 00100000 11011001 10000110 11011001 10001110 11011000 10100111 11011000 10110001 11011001 10001011 11011000 10100111 00100000 11011000 10101010 11011001 10001110 11011001 10000100 11011001 10001110 11011000 10111000 11011001 10010001 11011001 10001110 11011001 10001010 

Given verse is: لَا يَصْلَاهَا اِلَا الْاَشْقَي binary representation of this verse is :
11011001 10000100 11011001 10001110 11011000 10100111 00100000 11011001 10001010 11011001 10001110 11011000 10110101 11011001 10010010 11011001 10000100 11011001 10001110 11011000 10100111 11011001 10000111 11011001 10001110 11011000 10100111 00100000 11011000 10100111 11011001 10010000 11011001 10000100 11011001 10001110 11011000 10100111 00100000 11011000 10100111 11011001 10000100 11011001 10010010 11011000 10100111 11011001 10001110 11011000 10110100 11011001 10010010 11011001 10000010 11011001 10001110 11011001 10001010 

Given verse is: الَذِي كَذَّبَ وَتَوَلَي binary representation of this verse is :
11011000 10100111 11011001 10000100 11011001 10001110 11011000 10110000 11011001 10010000 11011001 10001010 00100000 11011001 10000011 11011001 10001110 11011000 10110000 11011001 10010001 11011001 10001110 11011000 10101000 11011001 10001110 00100000 11011001 10001000 11011001 10001110 11011000 10101010 11011001 10001110 11011001 10001000 11011001 10001110 11011001 10000100 11011001 10001110 11011001 10001010 

Given verse is: وَسَيُجَنَبُهَا الْاَتْقَي binary representation of this verse is :
11011001 10001000 11011001 10001110 11011000 10110011 11011001 10001110 11011001 10001010 11011001 10001111 11011000 10101100 11011001 10001110 11011001 10000110 11011001 10001110 11011000 10101000 11011001 10001111 11011001 10000111 11011001 10001110 11011000 10100111 00100000 11011000 10100111 11011001 10000100 11011001 10010010 11011000 10100111 11011001 10001110 11011000 10101010 11011001 10010010 11011001 10000010 11011001 10001110 11011001 10001010 

Given verse is: الَذِي يُؤْتِي مَالَهُ يَتَزَكَّي binary representation of this verse is :
11011000 10100111 11011001 10000100 11011001 10001110 11011000 10110000 11011001 10010000 11011001 10001010 00100000 11011001 10001010 11011001 10001111 11011000 10100100 11011001 10010010 11011000 10101010 11011001 10010000 11011001 10001010 00100000 11011001 10000101 11011001 10001110 11011000 10100111 11011001 10000100 11011001 10001110 11011001 10000111 11011001 10001111 00100000 11011001 10001010 11011001 10001110 11011000 10101010 11011001 10001110 11011000 10110010 11011001 10001110 11011001 10000011 11011001 10010001 11011001 10001110 11011001 10001010 

Given verse is: وَمَا لِاَحَدٍ عِندَهُ مِن نِعْمَةٍ تُجْزَي binary representation of this verse is :
11011001 10001000 11011001 10001110 11011001 10000101 11011001 10001110 11011000 10100111 00100000 11011001 10000100 11011001 10010000 11011000 10100111 11011001 10001110 11011000 10101101 11011001 10001110 11011000 10101111 11011001 10001101 00100000 11011000 10111001 11011001 10010000 11011001 10000110 11011000 10101111 11011001 10001110 11011001 10000111 11011001 10001111 00100000 11011001 10000101 11011001 10010000 11011001 10000110 00100000 11011001 10000110 11011001 10010000 11011000 10111001 11011001 10010010 11011001 10000101 11011001 10001110 11011000 10101001 11011001 10001101 00100000 11011000 10101010 11011001 10001111 11011000 10101100 11011001 10010010 11011000 10110010 11011001 10001110 11011001 10001010 

Given verse is: اِلَا ابتِغَااَ وَجْهِ رَبِّهِ الْاَعْلَي binary representation of this verse is :
11011000 10100111 11011001 10010000 11011001 10000100 11011001 10001110 11011000 10100111 00100000 11011000 10100111 11011000 10101000 11011000 10101010 11011001 10010000 11011000 10111010 11011001 10001110 11011000 10100111 11011000 10100111 11011001 10001110 00100000 11011001 10001000 11011001 10001110 11011000 10101100 11011001 10010010 11011001 10000111 11011001 10010000 00100000 11011000 10110001 11011001 10001110 11011000 10101000 11011001 10010001 11011001 10010000 11011001 10000111 11011001 10010000 00100000 11011000 10100111 11011001 10000100 11011001 10010010 11011000 10100111 11011001 10001110 11011000 10111001 11011001 10010010 11011001 10000100 11011001 10001110 11011001 10001010 

Given verse is: وَلَسَوفَ يَرْضَي binary representation of this verse is :
11011001 10001000 11011001 10001110 11011001 10000100 11011001 10001110 11011000 10110011 11011001 10001110 11011001 10001000 11011001 10000001 11011001 10001110 00100000 11011001 10001010 11011001 10001110 11011000 10110001 11011001 10010010 11011000 10110110 11011001 10001110 11011001 10001010 

Given verse is: بِسْمِ اللَهِ الرَحْمَنِ الرَحِيمِ وَالضُّحَي binary representation of this verse is :
11011000 10101000 11011001 10010000 11011000 10110011 11011001 10010010 11011001 10000101 11011001 10010000 00100000 11011000 10100111 11011001 10000100 11011001 10000100 11011001 10001110 11011001 10000111 11011001 10010000 00100000 11011000 10100111 11011001 10000100 11011000 10110001 11011001 10001110 11011000 10101101 11011001 10010010 11011001 10000101 11011001 10001110 11011001 10000110 11011001 10010000 00100000 11011000 10100111 11011001 10000100 11011000 10110001 11011001 10001110 11011000 10101101 11011001 10010000 11011001 10001010 11011001 10000101 11011001 10010000 00100000 11011001 10001000 11011001 10001110 11011000 10100111 11011001 10000100 11011000 10110110 11011001 10010001 11011001 10001111 11011000 10101101 11011001 10001110 11011001 10001010 

Given verse is: وَاللَيْلِ اِذَا سَجَي binary representation of this verse is :
11011001 10001000 11011001 10001110 11011000 10100111 11011001 10000100 11011001 10000100 11011001 10001110 11011001 10001010 11011001 10010010 11011001 10000100 11011001 10010000 00100000 11011000 10100111 11011001 10010000 11011000 10110000 11011001 10001110 11011000 10100111 00100000 11011000 10110011 11011001 10001110 11011000 10101100 11011001 10001110 11011001 10001010 

Given verse is: مَا وَدَّعَكَ رَبُّكَ وَمَا قَلَي binary representation of this verse is :
11011001 10000101 11011001 10001110 11011000 10100111 00100000 11011001 10001000 11011001 10001110 11011000 10101111 11011001 10010001 11011001 10001110 11011000 10111001 11011001 10001110 11011001 10000011 11011001 10001110 00100000 11011000 10110001 11011001 10001110 11011000 10101000 11011001 10010001 11011001 10001111 11011001 10000011 11011001 10001110 00100000 11011001 10001000 11011001 10001110 11011001 10000101 11011001 10001110 11011000 10100111 00100000 11011001 10000010 11011001 10001110 11011001 10000100 11011001 10001110 11011001 10001010 

Given verse is: وَلَلْآخِرَةُ خَيْرٌ لَكَ مِنَ الْاُولَي binary representation of this verse is :
11011001 10001000 11011001 10001110 11011001 10000100 11011001 10001110 11011001 10000100 11011001 10010010 11011000 10100010 11011000 10101110 11011001 10010000 11011000 10110001 11011001 10001110 11011000 10101001 11011001 10001111 00100000 11011000 10101110 11011001 10001110 11011001 10001010 11011001 10010010 11011000 10110001 11011001 10001100 00100000 11011001 10000100 11011001 10001110 11011001 10000011 11011001 10001110 00100000 11011001 10000101 11011001 10010000 11011001 10000110 11011001 10001110 00100000 11011000 10100111 11011001 10000100 11011001 10010010 11011000 10100111 11011001 10001111 11011001 10001000 11011001 10000100 11011001 10001110 11011001 10001010 

Given verse is: وَلَسَوفَ يُعْطِيكَ رَبُّكَ فَتَرْضَي binary representation of this verse is :
11011001 10001000 11011001 10001110 11011001 10000100 11011001 10001110 11011000 10110011 11011001 10001110 11011001 10001000 11011001 10000001 11011001 10001110 00100000 11011001 10001010 11011001 10001111 11011000 10111001 11011001 10010010 11011000 10110111 11011001 10010000 11011001 10001010 11011001 10000011 11011001 10001110 00100000 11011000 10110001 11011001 10001110 11011000 10101000 11011001 10010001 11011001 10001111 11011001 10000011 11011001 10001110 00100000 11011001 10000001 11011001 10001110 11011000 10101010 11011001 10001110 11011000 10110001 11011001 10010010 11011000 10110110 11011001 10001110 11011001 10001010 

Given verse is: اَلَم يَجِدْكَ يَتِيمًا فَآوَي binary representation of this verse is :
11011000 10100111 11011001 10001110 11011001 10000100 11011001 10001110 11011001 10000101 00100000 11011001 10001010 11011001 10001110 11011000 10101100 11011001 10010000 11011000 10101111 11011001 10010010 11011001 10000011 11011001 10001110 00100000 11011001 10001010 11011001 10001110 11011000 10101010 11011001 10010000 11011001 10001010 11011001 10000101 11011001 10001011 11011000 10100111 00100000 11011001 10000001 11011001 10001110 11011000 10100010 11011001 10001000 11011001 10001110 11011001 10001010 

Given verse is: وَوَجَدَكَ ضَالًا فَهَدَي binary representation of this verse is :
11011001 10001000 11011001 10001110 11011001 10001000 11011001 10001110 11011000 10101100 11011001 10001110 11011000 10101111 11011001 10001110 11011001 10000011 11011001 10001110 00100000 11011000 10110110 11011001 10001110 11011000 10100111 11011001 10000100 11011001 10001011 11011000 10100111 00100000 11011001 10000001 11011001 10001110 11011001 10000111 11011001 10001110 11011000 10101111 11011001 10001110 11011001 10001010 

Given verse is: وَوَجَدَكَ عَايِلًا فَاَغْنَي binary representation of this verse is :
11011001 10001000 11011001 10001110 11011001 10001000 11011001 10001110 11011000 10101100 11011001 10001110 11011000 10101111 11011001 10001110 11011001 10000011 11011001 10001110 00100000 11011000 10111001 11011001 10001110 11011000 10100111 11011001 10001010 11011001 10010000 11011001 10000100 11011001 10001011 11011000 10100111 00100000 11011001 10000001 11011001 10001110 11011000 10100111 11011001 10001110 11011000 10111010 11011001 10010010 11011001 10000110 11011001 10001110 11011001 10001010 

Given verse is: فَاَم َا الْيَتِيمَ فَلَا تَقْهَرْ binary representation of this verse is :
11011001 10000001 11011001 10001110 11011000 10100111 11011001 10001110 11011001 10000101 00100000 11011001 10001110 11011000 10100111 00100000 11011000 10100111 11011001 10000100 11011001 10010010 11011001 10001010 11011001 10001110 11011000 10101010 11011001 10010000 11011001 10001010 11011001 10000101 11011001 10001110 00100000 11011001 10000001 11011001 10001110 11011001 10000100 11011001 10001110 11011000 10100111 00100000 11011000 10101010 11011001 10001110 11011001 10000010 11011001 10010010 11011001 10000111 11011001 10001110 11011000 10110001 11011001 10010010 

Given verse is: وَاَم َا السَّايِلَ فَلَا تَنهَرْ binary representation of this verse is :
11011001 10001000 11011001 10001110 11011000 10100111 11011001 10001110 11011001 10000101 00100000 11011001 10001110 11011000 10100111 00100000 11011000 10100111 11011001 10000100 11011000 10110011 11011001 10010001 11011001 10001110 11011000 10100111 11011001 10001010 11011001 10010000 11011001 10000100 11011001 10001110 00100000 11011001 10000001 11011001 10001110 11011001 10000100 11011001 10001110 11011000 10100111 00100000 11011000 10101010 11011001 10001110 11011001 10000110 11011001 10000111 11011001 10001110 11011000 10110001 11011001 10010010 

Given verse is: وَاَم َا بِنِعْمَةِ رَبِّكَ فَحَدِّثْ binary representation of this verse is :
11011001 10001000 11011001 10001110 11011000 10100111 11011001 10001110 11011001 10000101 00100000 11011001 10001110 11011000 10100111 00100000 11011000 10101000 11011001 10010000 11011001 10000110 11011001 10010000 11011000 10111001 11011001 10010010 11011001 10000101 11011001 10001110 11011000 10101001 11011001 10010000 00100000 11011000 10110001 11011001 10001110 11011000 10101000 11011001 10010001 11011001 10010000 11011001 10000011 11011001 10001110 00100000 11011001 10000001 11011001 10001110 11011000 10101101 11011001 10001110 11011000 10101111 11011001 10010001 11011001 10010000 11011000 10101011 11011001 10010010 

Given verse is: بِسْمِ اللَهِ الرَحْمَنِ الرَحِيمِ اَلَم نَشْرَحْ لَكَ صَدْرَكَ binary representation of this verse is :
11011000 10101000 11011001 10010000 11011000 10110011 11011001 10010010 11011001 10000101 11011001 10010000 00100000 11011000 10100111 11011001 10000100 11011001 10000100 11011001 10001110 11011001 10000111 11011001 10010000 00100000 11011000 10100111 11011001 10000100 11011000 10110001 11011001 10001110 11011000 10101101 11011001 10010010 11011001 10000101 11011001 10001110 11011001 10000110 11011001 10010000 00100000 11011000 10100111 11011001 10000100 11011000 10110001 11011001 10001110 11011000 10101101 11011001 10010000 11011001 10001010 11011001 10000101 11011001 10010000 00100000 11011000 10100111 11011001 10001110 11011001 10000100 11011001 10001110 11011001 10000101 00100000 11011001 10000110 11011001 10001110 11011000 10110100 11011001 10010010 11011000 10110001 11011001 10001110 11011000 10101101 11011001 10010010 00100000 11011001 10000100 11011001 10001110 11011001 10000011 11011001 10001110 00100000 11011000 10110101 11011001 10001110 11011000 10101111 11011001 10010010 11011000 10110001 11011001 10001110 11011001 10000011 11011001 10001110 

Given verse is: وَوَضَعْنَا عَنكَ وِزْرَكَ binary representation of this verse is :
11011001 10001000 11011001 10001110 11011001 10001000 11011001 10001110 11011000 10110110 11011001 10001110 11011000 10111001 11011001 10010010 11011001 10000110 11011001 10001110 11011000 10100111 00100000 11011000 10111001 11011001 10001110 11011001 10000110 11011001 10000011 11011001 10001110 00100000 11011001 10001000 11011001 10010000 11011000 10110010 11011001 10010010 11011000 10110001 11011001 10001110 11011001 10000011 11011001 10001110 

Given verse is: الَذِي اَنقَضَ ظَهْرَكَ binary representation of this verse is :
11011000 10100111 11011001 10000100 11011001 10001110 11011000 10110000 11011001 10010000 11011001 10001010 00100000 11011000 10100111 11011001 10001110 11011001 10000110 11011001 10000010 11011001 10001110 11011000 10110110 11011001 10001110 00100000 11011000 10111000 11011001 10001110 11011001 10000111 11011001 10010010 11011000 10110001 11011001 10001110 11011001 10000011 11011001 10001110 

Given verse is: وَرَفَعْنَا لَكَ ذِكْرَكَ binary representation of this verse is :
11011001 10001000 11011001 10001110 11011000 10110001 11011001 10001110 11011001 10000001 11011001 10001110 11011000 10111001 11011001 10010010 11011001 10000110 11011001 10001110 11011000 10100111 00100000 11011001 10000100 11011001 10001110 11011001 10000011 11011001 10001110 00100000 11011000 10110000 11011001 10010000 11011001 10000011 11011001 10010010 11011000 10110001 11011001 10001110 11011001 10000011 11011001 10001110 

Given verse is: فَاِنَ مَعَ الْعُسْرِ يُسْرًا binary representation of this verse is :
11011001 10000001 11011001 10001110 11011000 10100111 11011001 10010000 11011001 10000110 11011001 10001110 00100000 11011001 10000101 11011001 10001110 11011000 10111001 11011001 10001110 00100000 11011000 10100111 11011001 10000100 11011001 10010010 11011000 10111001 11011001 10001111 11011000 10110011 11011001 10010010 11011000 10110001 11011001 10010000 00100000 11011001 10001010 11011001 10001111 11011000 10110011 11011001 10010010 11011000 10110001 11011001 10001011 11011000 10100111 

Given verse is: اِنَ مَعَ الْعُسْرِ يُسْرًا binary representation of this verse is :
11011000 10100111 11011001 10010000 11011001 10000110 11011001 10001110 00100000 11011001 10000101 11011001 10001110 11011000 10111001 11011001 10001110 00100000 11011000 10100111 11011001 10000100 11011001 10010010 11011000 10111001 11011001 10001111 11011000 10110011 11011001 10010010 11011000 10110001 11011001 10010000 00100000 11011001 10001010 11011001 10001111 11011000 10110011 11011001 10010010 11011000 10110001 11011001 10001011 11011000 10100111 

Given verse is: فَاِذَا فَرَغْتَ فَانصَب binary representation of this verse is :
11011001 10000001 11011001 10001110 11011000 10100111 11011001 10010000 11011000 10110000 11011001 10001110 11011000 10100111 00100000 11011001 10000001 11011001 10001110 11011000 10110001 11011001 10001110 11011000 10111010 11011001 10010010 11011000 10101010 11011001 10001110 00100000 11011001 10000001 11011001 10001110 11011000 10100111 11011001 10000110 11011000 10110101 11011001 10001110 11011000 10101000 

Given verse is: وَاِلَي رَبِّكَ فَارْغَب binary representation of this verse is :
11011001 10001000 11011001 10001110 11011000 10100111 11011001 10010000 11011001 10000100 11011001 10001110 11011001 10001010 00100000 11011000 10110001 11011001 10001110 11011000 10101000 11011001 10010001 11011001 10010000 11011001 10000011 11011001 10001110 00100000 11011001 10000001 11011001 10001110 11011000 10100111 11011000 10110001 11011001 10010010 11011000 10111010 11011001 10001110 11011000 10101000 

Given verse is: بِسْمِ اللَهِ الرَحْمَنِ الرَحِيمِ وَالتِّينِ وَالزَّيْتُونِ binary representation of this verse is :
11011000 10101000 11011001 10010000 11011000 10110011 11011001 10010010 11011001 10000101 11011001 10010000 00100000 11011000 10100111 11011001 10000100 11011001 10000100 11011001 10001110 11011001 10000111 11011001 10010000 00100000 11011000 10100111 11011001 10000100 11011000 10110001 11011001 10001110 11011000 10101101 11011001 10010010 11011001 10000101 11011001 10001110 11011001 10000110 11011001 10010000 00100000 11011000 10100111 11011001 10000100 11011000 10110001 11011001 10001110 11011000 10101101 11011001 10010000 11011001 10001010 11011001 10000101 11011001 10010000 00100000 11011001 10001000 11011001 10001110 11011000 10100111 11011001 10000100 11011000 10101010 11011001 10010001 11011001 10010000 11011001 10001010 11011001 10000110 11011001 10010000 00100000 11011001 10001000 11011001 10001110 11011000 10100111 11011001 10000100 11011000 10110010 11011001 10010001 11011001 10001110 11011001 10001010 11011001 10010010 11011000 10101010 11011001 10001111 11011001 10001000 11011001 10000110 11011001 10010000 

Given verse is: وَطُورِ سِينِينَ binary representation of this verse is :
11011001 10001000 11011001 10001110 11011000 10110111 11011001 10001111 11011001 10001000 11011000 10110001 11011001 10010000 00100000 11011000 10110011 11011001 10010000 11011001 10001010 11011001 10000110 11011001 10010000 11011001 10001010 11011001 10000110 11011001 10001110 

Given verse is: وَهَذَا الْبَلَدِ الْاَمِينِ binary representation of this verse is :
11011001 10001000 11011001 10001110 11011001 10000111 11011001 10001110 11011000 10110000 11011001 10001110 11011000 10100111 00100000 11011000 10100111 11011001 10000100 11011001 10010010 11011000 10101000 11011001 10001110 11011001 10000100 11011001 10001110 11011000 10101111 11011001 10010000 00100000 11011000 10100111 11011001 10000100 11011001 10010010 11011000 10100111 11011001 10001110 11011001 10000101 11011001 10010000 11011001 10001010 11011001 10000110 11011001 10010000 

Given verse is: لَقَدْ خَلَقْنَا الْاِنسَانَ فِي اَحْسَنِ تَقْوِيمٍ binary representation of this verse is :
11011001 10000100 11011001 10001110 11011001 10000010 11011001 10001110 11011000 10101111 11011001 10010010 00100000 11011000 10101110 11011001 10001110 11011001 10000100 11011001 10001110 11011001 10000010 11011001 10010010 11011001 10000110 11011001 10001110 11011000 10100111 00100000 11011000 10100111 11011001 10000100 11011001 10010010 11011000 10100111 11011001 10010000 11011001 10000110 11011000 10110011 11011001 10001110 11011000 10100111 11011001 10000110 11011001 10001110 00100000 11011001 10000001 11011001 10010000 11011001 10001010 00100000 11011000 10100111 11011001 10001110 11011000 10101101 11011001 10010010 11011000 10110011 11011001 10001110 11011001 10000110 11011001 10010000 00100000 11011000 10101010 11011001 10001110 11011001 10000010 11011001 10010010 11011001 10001000 11011001 10010000 11011001 10001010 11011001 10000101 11011001 10001101 

Given verse is: ثُم َ رَدَدْنَاهُ اَسْفَلَ سَافِلِينَ binary representation of this verse is :
11011000 10101011 11011001 10001111 11011001 10000101 00100000 11011001 10001110 00100000 11011000 10110001 11011001 10001110 11011000 10101111 11011001 10001110 11011000 10101111 11011001 10010010 11011001 10000110 11011001 10001110 11011000 10100111 11011001 10000111 11011001 10001111 00100000 11011000 10100111 11011001 10001110 11011000 10110011 11011001 10010010 11011001 10000001 11011001 10001110 11011001 10000100 11011001 10001110 00100000 11011000 10110011 11011001 10001110 11011000 10100111 11011001 10000001 11011001 10010000 11011001 10000100 11011001 10010000 11011001 10001010 11011001 10000110 11011001 10001110 

Given verse is: اِلَا الَذِينَ آمَنُوا وَعَمِلُوا الصَّالِحَاتِ فَلَهُم اَجْرٌ غَيْرُ مَمنُونٍ binary representation of this verse is :
11011000 10100111 11011001 10010000 11011001 10000100 11011001 10001110 11011000 10100111 00100000 11011000 10100111 11011001 10000100 11011001 10001110 11011000 10110000 11011001 10010000 11011001 10001010 11011001 10000110 11011001 10001110 00100000 11011000 10100010 11011001 10000101 11011001 10001110 11011001 10000110 11011001 10001111 11011001 10001000 11011000 10100111 00100000 11011001 10001000 11011001 10001110 11011000 10111001 11011001 10001110 11011001 10000101 11011001 10010000 11011001 10000100 11011001 10001111 11011001 10001000 11011000 10100111 00100000 11011000 10100111 11011001 10000100 11011000 10110101 11011001 10010001 11011001 10001110 11011000 10100111 11011001 10000100 11011001 10010000 11011000 10101101 11011001 10001110 11011000 10100111 11011000 10101010 11011001 10010000 00100000 11011001 10000001 11011001 10001110 11011001 10000100 11011001 10001110 11011001 10000111 11011001 10001111 11011001 10000101 00100000 11011000 10100111 11011001 10001110 11011000 10101100 11011001 10010010 11011000 10110001 11011001 10001100 00100000 11011000 10111010 11011001 10001110 11011001 10001010 11011001 10010010 11011000 10110001 11011001 10001111 00100000 11011001 10000101 11011001 10001110 11011001 10000101 11011001 10000110 11011001 10001111 11011001 10001000 11011001 10000110 11011001 10001101 

Given verse is: فَمَا يُكَذِّبُكَ بَعْدُ بِالدِّينِ binary representation of this verse is :
11011001 10000001 11011001 10001110 11011001 10000101 11011001 10001110 11011000 10100111 00100000 11011001 10001010 11011001 10001111 11011001 10000011 11011001 10001110 11011000 10110000 11011001 10010001 11011001 10010000 11011000 10101000 11011001 10001111 11011001 10000011 11011001 10001110 00100000 11011000 10101000 11011001 10001110 11011000 10111001 11011001 10010010 11011000 10101111 11011001 10001111 00100000 11011000 10101000 11011001 10010000 11011000 10100111 11011001 10000100 11011000 10101111 11011001 10010001 11011001 10010000 11011001 10001010 11011001 10000110 11011001 10010000 

Given verse is: اَلَيْسَ اللَهُ بِاَحْكَمِ الْحَاكِمِينَ binary representation of this verse is :
11011000 10100111 11011001 10001110 11011001 10000100 11011001 10001110 11011001 10001010 11011001 10010010 11011000 10110011 11011001 10001110 00100000 11011000 10100111 11011001 10000100 11011001 10000100 11011001 10001110 11011001 10000111 11011001 10001111 00100000 11011000 10101000 11011001 10010000 11011000 10100111 11011001 10001110 11011000 10101101 11011001 10010010 11011001 10000011 11011001 10001110 11011001 10000101 11011001 10010000 00100000 11011000 10100111 11011001 10000100 11011001 10010010 11011000 10101101 11011001 10001110 11011000 10100111 11011001 10000011 11011001 10010000 11011001 10000101 11011001 10010000 11011001 10001010 11011001 10000110 11011001 10001110 

Given verse is: بِسْمِ اللَهِ الرَحْمَنِ الرَحِيمِ اقْرَاْ بِاسْمِ رَبِّكَ الَذِي خَلَقَ binary representation of this verse is :
11011000 10101000 11011001 10010000 11011000 10110011 11011001 10010010 11011001 10000101 11011001 10010000 00100000 11011000 10100111 11011001 10000100 11011001 10000100 11011001 10001110 11011001 10000111 11011001 10010000 00100000 11011000 10100111 11011001 10000100 11011000 10110001 11011001 10001110 11011000 10101101 11011001 10010010 11011001 10000101 11011001 10001110 11011001 10000110 11011001 10010000 00100000 11011000 10100111 11011001 10000100 11011000 10110001 11011001 10001110 11011000 10101101 11011001 10010000 11011001 10001010 11011001 10000101 11011001 10010000 00100000 11011000 10100111 11011001 10000010 11011001 10010010 11011000 10110001 11011001 10001110 11011000 10100111 11011001 10010010 00100000 11011000 10101000 11011001 10010000 11011000 10100111 11011000 10110011 11011001 10010010 11011001 10000101 11011001 10010000 00100000 11011000 10110001 11011001 10001110 11011000 10101000 11011001 10010001 11011001 10010000 11011001 10000011 11011001 10001110 00100000 11011000 10100111 11011001 10000100 11011001 10001110 11011000 10110000 11011001 10010000 11011001 10001010 00100000 11011000 10101110 11011001 10001110 11011001 10000100 11011001 10001110 11011001 10000010 11011001 10001110 

Given verse is: خَلَقَ الْاِنسَانَ مِن عَلَقٍ binary representation of this verse is :
11011000 10101110 11011001 10001110 11011001 10000100 11011001 10001110 11011001 10000010 11011001 10001110 00100000 11011000 10100111 11011001 10000100 11011001 10010010 11011000 10100111 11011001 10010000 11011001 10000110 11011000 10110011 11011001 10001110 11011000 10100111 11011001 10000110 11011001 10001110 00100000 11011001 10000101 11011001 10010000 11011001 10000110 00100000 11011000 10111001 11011001 10001110 11011001 10000100 11011001 10001110 11011001 10000010 11011001 10001101 

Given verse is: اقْرَاْ وَرَبُّكَ الْاَكْرَمُ binary representation of this verse is :
11011000 10100111 11011001 10000010 11011001 10010010 11011000 10110001 11011001 10001110 11011000 10100111 11011001 10010010 00100000 11011001 10001000 11011001 10001110 11011000 10110001 11011001 10001110 11011000 10101000 11011001 10010001 11011001 10001111 11011001 10000011 11011001 10001110 00100000 11011000 10100111 11011001 10000100 11011001 10010010 11011000 10100111 11011001 10001110 11011001 10000011 11011001 10010010 11011000 10110001 11011001 10001110 11011001 10000101 11011001 10001111 

Given verse is: الَذِي عَلَمَ بِالْقَلَمِ binary representation of this verse is :
11011000 10100111 11011001 10000100 11011001 10001110 11011000 10110000 11011001 10010000 11011001 10001010 00100000 11011000 10111001 11011001 10001110 11011001 10000100 11011001 10001110 11011001 10000101 11011001 10001110 00100000 11011000 10101000 11011001 10010000 11011000 10100111 11011001 10000100 11011001 10010010 11011001 10000010 11011001 10001110 11011001 10000100 11011001 10001110 11011001 10000101 11011001 10010000 

Given verse is: عَلَمَ الْاِنسَانَ مَا لَم يَعْلَم binary representation of this verse is :
11011000 10111001 11011001 10001110 11011001 10000100 11011001 10001110 11011001 10000101 11011001 10001110 00100000 11011000 10100111 11011001 10000100 11011001 10010010 11011000 10100111 11011001 10010000 11011001 10000110 11011000 10110011 11011001 10001110 11011000 10100111 11011001 10000110 11011001 10001110 00100000 11011001 10000101 11011001 10001110 11011000 10100111 00100000 11011001 10000100 11011001 10001110 11011001 10000101 00100000 11011001 10001010 11011001 10001110 11011000 10111001 11011001 10010010 11011001 10000100 11011001 10001110 11011001 10000101 

Given verse is: كَلَا اِنَ الْاِنسَانَ لَيَطْغَي binary representation of this verse is :
11011001 10000011 11011001 10001110 11011001 10000100 11011001 10001110 11011000 10100111 00100000 11011000 10100111 11011001 10010000 11011001 10000110 11011001 10001110 00100000 11011000 10100111 11011001 10000100 11011001 10010010 11011000 10100111 11011001 10010000 11011001 10000110 11011000 10110011 11011001 10001110 11011000 10100111 11011001 10000110 11011001 10001110 00100000 11011001 10000100 11011001 10001110 11011001 10001010 11011001 10001110 11011000 10110111 11011001 10010010 11011000 10111010 11011001 10001110 11011001 10001010 

Given verse is: اَن رَآهُ اسْتَغْنَي binary representation of this verse is :
11011000 10100111 11011001 10001110 11011001 10000110 00100000 11011000 10110001 11011001 10001110 11011000 10100010 11011001 10000111 11011001 10001111 00100000 11011000 10100111 11011000 10110011 11011001 10010010 11011000 10101010 11011001 10001110 11011000 10111010 11011001 10010010 11011001 10000110 11011001 10001110 11011001 10001010 

Given verse is: اِنَ اِلَي رَبِّكَ الرُجْعَي binary representation of this verse is :
11011000 10100111 11011001 10010000 11011001 10000110 11011001 10001110 00100000 11011000 10100111 11011001 10010000 11011001 10000100 11011001 10001110 11011001 10001010 00100000 11011000 10110001 11011001 10001110 11011000 10101000 11011001 10010001 11011001 10010000 11011001 10000011 11011001 10001110 00100000 11011000 10100111 11011001 10000100 11011000 10110001 11011001 10001111 11011000 10101100 11011001 10010010 11011000 10111001 11011001 10001110 11011001 10001010 

Given verse is: اَرَاَيْتَ الَذِي يَنهَي binary representation of this verse is :
11011000 10100111 11011001 10001110 11011000 10110001 11011001 10001110 11011000 10100111 11011001 10001110 11011001 10001010 11011001 10010010 11011000 10101010 11011001 10001110 00100000 11011000 10100111 11011001 10000100 11011001 10001110 11011000 10110000 11011001 10010000 11011001 10001010 00100000 11011001 10001010 11011001 10001110 11011001 10000110 11011001 10000111 11011001 10001110 11011001 10001010 

Given verse is: عَبدًا اِذَا صَلَي binary representation of this verse is :
11011000 10111001 11011001 10001110 11011000 10101000 11011000 10101111 11011001 10001011 11011000 10100111 00100000 11011000 10100111 11011001 10010000 11011000 10110000 11011001 10001110 11011000 10100111 00100000 11011000 10110101 11011001 10001110 11011001 10000100 11011001 10001110 11011001 10001010 

Given verse is: اَرَاَيْتَ اِن كَانَ عَلَي الْهُدَي binary representation of this verse is :
11011000 10100111 11011001 10001110 11011000 10110001 11011001 10001110 11011000 10100111 11011001 10001110 11011001 10001010 11011001 10010010 11011000 10101010 11011001 10001110 00100000 11011000 10100111 11011001 10010000 11011001 10000110 00100000 11011001 10000011 11011001 10001110 11011000 10100111 11011001 10000110 11011001 10001110 00100000 11011000 10111001 11011001 10001110 11011001 10000100 11011001 10001110 11011001 10001010 00100000 11011000 10100111 11011001 10000100 11011001 10010010 11011001 10000111 11011001 10001111 11011000 10101111 11011001 10001110 11011001 10001010 

Given verse is: اَو اَمَرَ بِالتَّقْوَي binary representation of this verse is :
11011000 10100111 11011001 10001110 11011001 10001000 00100000 11011000 10100111 11011001 10001110 11011001 10000101 11011001 10001110 11011000 10110001 11011001 10001110 00100000 11011000 10101000 11011001 10010000 11011000 10100111 11011001 10000100 11011000 10101010 11011001 10010001 11011001 10001110 11011001 10000010 11011001 10010010 11011001 10001000 11011001 10001110 11011001 10001010 

Given verse is: اَرَاَيْتَ اِن كَذَّبَ وَتَوَلَي binary representation of this verse is :
11011000 10100111 11011001 10001110 11011000 10110001 11011001 10001110 11011000 10100111 11011001 10001110 11011001 10001010 11011001 10010010 11011000 10101010 11011001 10001110 00100000 11011000 10100111 11011001 10010000 11011001 10000110 00100000 11011001 10000011 11011001 10001110 11011000 10110000 11011001 10010001 11011001 10001110 11011000 10101000 11011001 10001110 00100000 11011001 10001000 11011001 10001110 11011000 10101010 11011001 10001110 11011001 10001000 11011001 10001110 11011001 10000100 11011001 10001110 11011001 10001010 

Given verse is: اَلَم يَعْلَم بِاَنَ اللَهَ يَرَي binary representation of this verse is :
11011000 10100111 11011001 10001110 11011001 10000100 11011001 10001110 11011001 10000101 00100000 11011001 10001010 11011001 10001110 11011000 10111001 11011001 10010010 11011001 10000100 11011001 10001110 11011001 10000101 00100000 11011000 10101000 11011001 10010000 11011000 10100111 11011001 10001110 11011001 10000110 11011001 10001110 00100000 11011000 10100111 11011001 10000100 11011001 10000100 11011001 10001110 11011001 10000111 11011001 10001110 00100000 11011001 10001010 11011001 10001110 11011000 10110001 11011001 10001110 11011001 10001010 

Given verse is: كَلَا لَيِن لَم يَنتَهِ لَنَسْفَعًا بِالنَاصِيَةِ binary representation of this verse is :
11011001 10000011 11011001 10001110 11011001 10000100 11011001 10001110 11011000 10100111 00100000 11011001 10000100 11011001 10001110 11011001 10001010 11011001 10010000 11011001 10000110 00100000 11011001 10000100 11011001 10001110 11011001 10000101 00100000 11011001 10001010 11011001 10001110 11011001 10000110 11011000 10101010 11011001 10001110 11011001 10000111 11011001 10010000 00100000 11011001 10000100 11011001 10001110 11011001 10000110 11011001 10001110 11011000 10110011 11011001 10010010 11011001 10000001 11011001 10001110 11011000 10111001 11011001 10001011 11011000 10100111 00100000 11011000 10101000 11011001 10010000 11011000 10100111 11011001 10000100 11011001 10000110 11011001 10001110 11011000 10100111 11011000 10110101 11011001 10010000 11011001 10001010 11011001 10001110 11011000 10101001 11011001 10010000 

Given verse is: نَاصِيَةٍ كَاذِبَةٍ خَاطِيَةٍ binary representation of this verse is :
11011001 10000110 11011001 10001110 11011000 10100111 11011000 10110101 11011001 10010000 11011001 10001010 11011001 10001110 11011000 10101001 11011001 10001101 00100000 11011001 10000011 11011001 10001110 11011000 10100111 11011000 10110000 11011001 10010000 11011000 10101000 11011001 10001110 11011000 10101001 11011001 10001101 00100000 11011000 10101110 11011001 10001110 11011000 10100111 11011000 10110111 11011001 10010000 11011001 10001010 11011001 10001110 11011000 10101001 11011001 10001101 

Given verse is: فَلْيَدْعُ نَادِيَهُ binary representation of this verse is :
11011001 10000001 11011001 10001110 11011001 10000100 11011001 10010010 11011001 10001010 11011001 10001110 11011000 10101111 11011001 10010010 11011000 10111001 11011001 10001111 00100000 11011001 10000110 11011001 10001110 11011000 10100111 11011000 10101111 11011001 10010000 11011001 10001010 11011001 10001110 11011001 10000111 11011001 10001111 

Given verse is: سَنَدْعُ الزَّبَانِيَةَ binary representation of this verse is :
11011000 10110011 11011001 10001110 11011001 10000110 11011001 10001110 11011000 10101111 11011001 10010010 11011000 10111001 11011001 10001111 00100000 11011000 10100111 11011001 10000100 11011000 10110010 11011001 10010001 11011001 10001110 11011000 10101000 11011001 10001110 11011000 10100111 11011001 10000110 11011001 10010000 11011001 10001010 11011001 10001110 11011000 10101001 11011001 10001110 

Given verse is: كَلَا لَا تُطِعْهُ وَاسْجُدْ وَاقْتَرِب binary representation of this verse is :
11011001 10000011 11011001 10001110 11011001 10000100 11011001 10001110 11011000 10100111 00100000 11011001 10000100 11011001 10001110 11011000 10100111 00100000 11011000 10101010 11011001 10001111 11011000 10110111 11011001 10010000 11011000 10111001 11011001 10010010 11011001 10000111 11011001 10001111 00100000 11011001 10001000 11011001 10001110 11011000 10100111 11011000 10110011 11011001 10010010 11011000 10101100 11011001 10001111 11011000 10101111 11011001 10010010 00100000 11011001 10001000 11011001 10001110 11011000 10100111 11011001 10000010 11011001 10010010 11011000 10101010 11011001 10001110 11011000 10110001 11011001 10010000 11011000 10101000 

Given verse is: بِسْمِ اللَهِ الرَحْمَنِ الرَحِيمِ اِنَا اَنزَلْنَاهُ فِي لَيْلَةِ الْقَدْرِ binary representation of this verse is :
11011000 10101000 11011001 10010000 11011000 10110011 11011001 10010010 11011001 10000101 11011001 10010000 00100000 11011000 10100111 11011001 10000100 11011001 10000100 11011001 10001110 11011001 10000111 11011001 10010000 00100000 11011000 10100111 11011001 10000100 11011000 10110001 11011001 10001110 11011000 10101101 11011001 10010010 11011001 10000101 11011001 10001110 11011001 10000110 11011001 10010000 00100000 11011000 10100111 11011001 10000100 11011000 10110001 11011001 10001110 11011000 10101101 11011001 10010000 11011001 10001010 11011001 10000101 11011001 10010000 00100000 11011000 10100111 11011001 10010000 11011001 10000110 11011001 10001110 11011000 10100111 00100000 11011000 10100111 11011001 10001110 11011001 10000110 11011000 10110010 11011001 10001110 11011001 10000100 11011001 10010010 11011001 10000110 11011001 10001110 11011000 10100111 11011001 10000111 11011001 10001111 00100000 11011001 10000001 11011001 10010000 11011001 10001010 00100000 11011001 10000100 11011001 10001110 11011001 10001010 11011001 10010010 11011001 10000100 11011001 10001110 11011000 10101001 11011001 10010000 00100000 11011000 10100111 11011001 10000100 11011001 10010010 11011001 10000010 11011001 10001110 11011000 10101111 11011001 10010010 11011000 10110001 11011001 10010000 

Given verse is: وَمَا اَدْرَاكَ مَا لَيْلَةُ الْقَدْرِ binary representation of this verse is :
11011001 10001000 11011001 10001110 11011001 10000101 11011001 10001110 11011000 10100111 00100000 11011000 10100111 11011001 10001110 11011000 10101111 11011001 10010010 11011000 10110001 11011001 10001110 11011000 10100111 11011001 10000011 11011001 10001110 00100000 11011001 10000101 11011001 10001110 11011000 10100111 00100000 11011001 10000100 11011001 10001110 11011001 10001010 11011001 10010010 11011001 10000100 11011001 10001110 11011000 10101001 11011001 10001111 00100000 11011000 10100111 11011001 10000100 11011001 10010010 11011001 10000010 11011001 10001110 11011000 10101111 11011001 10010010 11011000 10110001 11011001 10010000 

Given verse is: لَيْلَةُ الْقَدْرِ خَيْرٌ مِن اَلْفِ شَهْرٍ binary representation of this verse is :
11011001 10000100 11011001 10001110 11011001 10001010 11011001 10010010 11011001 10000100 11011001 10001110 11011000 10101001 11011001 10001111 00100000 11011000 10100111 11011001 10000100 11011001 10010010 11011001 10000010 11011001 10001110 11011000 10101111 11011001 10010010 11011000 10110001 11011001 10010000 00100000 11011000 10101110 11011001 10001110 11011001 10001010 11011001 10010010 11011000 10110001 11011001 10001100 00100000 11011001 10000101 11011001 10010000 11011001 10000110 00100000 11011000 10100111 11011001 10001110 11011001 10000100 11011001 10010010 11011001 10000001 11011001 10010000 00100000 11011000 10110100 11011001 10001110 11011001 10000111 11011001 10010010 11011000 10110001 11011001 10001101 

Given verse is: تَنَزَّلُ الْمَلَايِكَةُ وَالرُوحُ فِيهَا بِاِذْنِ رَبِّهِم مِن كُلِ اَمرٍ binary representation of this verse is :
11011000 10101010 11011001 10001110 11011001 10000110 11011001 10001110 11011000 10110010 11011001 10010001 11011001 10001110 11011001 10000100 11011001 10001111 00100000 11011000 10100111 11011001 10000100 11011001 10010010 11011001 10000101 11011001 10001110 11011001 10000100 11011001 10001110 11011000 10100111 11011001 10001010 11011001 10010000 11011001 10000011 11011001 10001110 11011000 10101001 11011001 10001111 00100000 11011001 10001000 11011001 10001110 11011000 10100111 11011001 10000100 11011000 10110001 11011001 10001111 11011001 10001000 11011000 10101101 11011001 10001111 00100000 11011001 10000001 11011001 10010000 11011001 10001010 11011001 10000111 11011001 10001110 11011000 10100111 00100000 11011000 10101000 11011001 10010000 11011000 10100111 11011001 10010000 11011000 10110000 11011001 10010010 11011001 10000110 11011001 10010000 00100000 11011000 10110001 11011001 10001110 11011000 10101000 11011001 10010001 11011001 10010000 11011001 10000111 11011001 10010000 11011001 10000101 00100000 11011001 10000101 11011001 10010000 11011001 10000110 00100000 11011001 10000011 11011001 10001111 11011001 10000100 11011001 10010000 00100000 11011000 10100111 11011001 10001110 11011001 10000101 11011000 10110001 11011001 10001101 

Given verse is: سَلَامٌ هِيَ حَتَّي مَطْلَعِ الْفَجْرِ binary representation of this verse is :
11011000 10110011 11011001 10001110 11011001 10000100 11011001 10001110 11011000 10100111 11011001 10000101 11011001 10001100 00100000 11011001 10000111 11011001 10010000 11011001 10001010 11011001 10001110 00100000 11011000 10101101 11011001 10001110 11011000 10101010 11011001 10010001 11011001 10001110 11011001 10001010 00100000 11011001 10000101 11011001 10001110 11011000 10110111 11011001 10010010 11011001 10000100 11011001 10001110 11011000 10111001 11011001 10010000 00100000 11011000 10100111 11011001 10000100 11011001 10010010 11011001 10000001 11011001 10001110 11011000 10101100 11011001 10010010 11011000 10110001 11011001 10010000 

Given verse is: بِسْمِ اللَهِ الرَحْمَنِ الرَحِيمِ لَم يَكُنِ الَذِينَ كَفَرُوا مِن اَهْلِ الْكِتَابِ وَالْمُشْرِكِينَ مُنفَكِّينَ حَتَّي تَاْتِيَهُمُ الْبَيِّنَةُ binary representation of this verse is :
11011000 10101000 11011001 10010000 11011000 10110011 11011001 10010010 11011001 10000101 11011001 10010000 00100000 11011000 10100111 11011001 10000100 11011001 10000100 11011001 10001110 11011001 10000111 11011001 10010000 00100000 11011000 10100111 11011001 10000100 11011000 10110001 11011001 10001110 11011000 10101101 11011001 10010010 11011001 10000101 11011001 10001110 11011001 10000110 11011001 10010000 00100000 11011000 10100111 11011001 10000100 11011000 10110001 11011001 10001110 11011000 10101101 11011001 10010000 11011001 10001010 11011001 10000101 11011001 10010000 00100000 11011001 10000100 11011001 10001110 11011001 10000101 00100000 11011001 10001010 11011001 10001110 11011001 10000011 11011001 10001111 11011001 10000110 11011001 10010000 00100000 11011000 10100111 11011001 10000100 11011001 10001110 11011000 10110000 11011001 10010000 11011001 10001010 11011001 10000110 11011001 10001110 00100000 11011001 10000011 11011001 10001110 11011001 10000001 11011001 10001110 11011000 10110001 11011001 10001111 11011001 10001000 11011000 10100111 00100000 11011001 10000101 11011001 10010000 11011001 10000110 00100000 11011000 10100111 11011001 10001110 11011001 10000111 11011001 10010010 11011001 10000100 11011001 10010000 00100000 11011000 10100111 11011001 10000100 11011001 10010010 11011001 10000011 11011001 10010000 11011000 10101010 11011001 10001110 11011000 10100111 11011000 10101000 11011001 10010000 00100000 11011001 10001000 11011001 10001110 11011000 10100111 11011001 10000100 11011001 10010010 11011001 10000101 11011001 10001111 11011000 10110100 11011001 10010010 11011000 10110001 11011001 10010000 11011001 10000011 11011001 10010000 11011001 10001010 11011001 10000110 11011001 10001110 00100000 11011001 10000101 11011001 10001111 11011001 10000110 11011001 10000001 11011001 10001110 11011001 10000011 11011001 10010001 11011001 10010000 11011001 10001010 11011001 10000110 11011001 10001110 00100000 11011000 10101101 11011001 10001110 11011000 10101010 11011001 10010001 11011001 10001110 11011001 10001010 00100000 11011000 10101010 11011001 10001110 11011000 10100111 11011001 10010010 11011000 10101010 11011001 10010000 11011001 10001010 11011001 10001110 11011001 10000111 11011001 10001111 11011001 10000101 11011001 10001111 00100000 11011000 10100111 11011001 10000100 11011001 10010010 11011000 10101000 11011001 10001110 11011001 10001010 11011001 10010001 11011001 10010000 11011001 10000110 11011001 10001110 11011000 10101001 11011001 10001111 

Given verse is: رَسُولٌ مِنَ اللَهِ يَتْلُو صُحُفًا مُطَهَّرَةً binary representation of this verse is :
11011000 10110001 11011001 10001110 11011000 10110011 11011001 10001111 11011001 10001000 11011001 10000100 11011001 10001100 00100000 11011001 10000101 11011001 10010000 11011001 10000110 11011001 10001110 00100000 11011000 10100111 11011001 10000100 11011001 10000100 11011001 10001110 11011001 10000111 11011001 10010000 00100000 11011001 10001010 11011001 10001110 11011000 10101010 11011001 10010010 11011001 10000100 11011001 10001111 11011001 10001000 00100000 11011000 10110101 11011001 10001111 11011000 10101101 11011001 10001111 11011001 10000001 11011001 10001011 11011000 10100111 00100000 11011001 10000101 11011001 10001111 11011000 10110111 11011001 10001110 11011001 10000111 11011001 10010001 11011001 10001110 11011000 10110001 11011001 10001110 11011000 10101001 11011001 10001011 

Given verse is: فِيهَا كُتُبٌ قَيِّمَةٌ binary representation of this verse is :
11011001 10000001 11011001 10010000 11011001 10001010 11011001 10000111 11011001 10001110 11011000 10100111 00100000 11011001 10000011 11011001 10001111 11011000 10101010 11011001 10001111 11011000 10101000 11011001 10001100 00100000 11011001 10000010 11011001 10001110 11011001 10001010 11011001 10010001 11011001 10010000 11011001 10000101 11011001 10001110 11011000 10101001 11011001 10001100 

Given verse is: وَمَا تَفَرَقَ الَذِينَ اُوتُوا الْكِتَابَ اِلَا مِن بَعْدِ مَا جَااَتْهُمُ الْبَيِّنَةُ binary representation of this verse is :
11011001 10001000 11011001 10001110 11011001 10000101 11011001 10001110 11011000 10100111 00100000 11011000 10101010 11011001 10001110 11011001 10000001 11011001 10001110 11011000 10110001 11011001 10001110 11011001 10000010 11011001 10001110 00100000 11011000 10100111 11011001 10000100 11011001 10001110 11011000 10110000 11011001 10010000 11011001 10001010 11011001 10000110 11011001 10001110 00100000 11011000 10100111 11011001 10001111 11011001 10001000 11011000 10101010 11011001 10001111 11011001 10001000 11011000 10100111 00100000 11011000 10100111 11011001 10000100 11011001 10010010 11011001 10000011 11011001 10010000 11011000 10101010 11011001 10001110 11011000 10100111 11011000 10101000 11011001 10001110 00100000 11011000 10100111 11011001 10010000 11011001 10000100 11011001 10001110 11011000 10100111 00100000 11011001 10000101 11011001 10010000 11011001 10000110 00100000 11011000 10101000 11011001 10001110 11011000 10111001 11011001 10010010 11011000 10101111 11011001 10010000 00100000 11011001 10000101 11011001 10001110 11011000 10100111 00100000 11011000 10101100 11011001 10001110 11011000 10100111 11011000 10100111 11011001 10001110 11011000 10101010 11011001 10010010 11011001 10000111 11011001 10001111 11011001 10000101 11011001 10001111 00100000 11011000 10100111 11011001 10000100 11011001 10010010 11011000 10101000 11011001 10001110 11011001 10001010 11011001 10010001 11011001 10010000 11011001 10000110 11011001 10001110 11011000 10101001 11011001 10001111 

Given verse is: وَمَا اُمِرُوا اِلَا لِيَعْبُدُوا اللَهَ مُخْلِصِينَ لَهُ الدِّينَ حُنَفَااَ وَيُقِيمُوا الصَّلَاةَ وَيُؤْتُوا الزَّكَاةَ وَذَلِكَ دِينُ الْقَيِّمَةِ binary representation of this verse is :
11011001 10001000 11011001 10001110 11011001 10000101 11011001 10001110 11011000 10100111 00100000 11011000 10100111 11011001 10001111 11011001 10000101 11011001 10010000 11011000 10110001 11011001 10001111 11011001 10001000 11011000 10100111 00100000 11011000 10100111 11011001 10010000 11011001 10000100 11011001 10001110 11011000 10100111 00100000 11011001 10000100 11011001 10010000 11011001 10001010 11011001 10001110 11011000 10111001 11011001 10010010 11011000 10101000 11011001 10001111 11011000 10101111 11011001 10001111 11011001 10001000 11011000 10100111 00100000 11011000 10100111 11011001 10000100 11011001 10000100 11011001 10001110 11011001 10000111 11011001 10001110 00100000 11011001 10000101 11011001 10001111 11011000 10101110 11011001 10010010 11011001 10000100 11011001 10010000 11011000 10110101 11011001 10010000 11011001 10001010 11011001 10000110 11011001 10001110 00100000 11011001 10000100 11011001 10001110 11011001 10000111 11011001 10001111 00100000 11011000 10100111 11011001 10000100 11011000 10101111 11011001 10010001 11011001 10010000 11011001 10001010 11011001 10000110 11011001 10001110 00100000 11011000 10101101 11011001 10001111 11011001 10000110 11011001 10001110 11011001 10000001 11011001 10001110 11011000 10100111 11011000 10100111 11011001 10001110 00100000 11011001 10001000 11011001 10001110 11011001 10001010 11011001 10001111 11011001 10000010 11011001 10010000 11011001 10001010 11011001 10000101 11011001 10001111 11011001 10001000 11011000 10100111 00100000 11011000 10100111 11011001 10000100 11011000 10110101 11011001 10010001 11011001 10001110 11011001 10000100 11011001 10001110 11011000 10100111 11011000 10101001 11011001 10001110 00100000 11011001 10001000 11011001 10001110 11011001 10001010 11011001 10001111 11011000 10100100 11011001 10010010 11011000 10101010 11011001 10001111 11011001 10001000 11011000 10100111 00100000 11011000 10100111 11011001 10000100 11011000 10110010 11011001 10010001 11011001 10001110 11011001 10000011 11011001 10001110 11011000 10100111 11011000 10101001 11011001 10001110 00100000 11011001 10001000 11011001 10001110 11011000 10110000 11011001 10001110 11011001 10000100 11011001 10010000 11011001 10000011 11011001 10001110 00100000 11011000 10101111 11011001 10010000 11011001 10001010 11011001 10000110 11011001 10001111 00100000 11011000 10100111 11011001 10000100 11011001 10010010 11011001 10000010 11011001 10001110 11011001 10001010 11011001 10010001 11011001 10010000 11011001 10000101 11011001 10001110 11011000 10101001 11011001 10010000 

Given verse is: اِنَ الَذِينَ كَفَرُوا مِن اَهْلِ الْكِتَابِ وَالْمُشْرِكِينَ فِي نَارِ جَهَنَمَ خَالِدِينَ فِيهَا اُولَيِكَ هُم شَرُ الْبَرِيَّةِ binary representation of this verse is :
11011000 10100111 11011001 10010000 11011001 10000110 11011001 10001110 00100000 11011000 10100111 11011001 10000100 11011001 10001110 11011000 10110000 11011001 10010000 11011001 10001010 11011001 10000110 11011001 10001110 00100000 11011001 10000011 11011001 10001110 11011001 10000001 11011001 10001110 11011000 10110001 11011001 10001111 11011001 10001000 11011000 10100111 00100000 11011001 10000101 11011001 10010000 11011001 10000110 00100000 11011000 10100111 11011001 10001110 11011001 10000111 11011001 10010010 11011001 10000100 11011001 10010000 00100000 11011000 10100111 11011001 10000100 11011001 10010010 11011001 10000011 11011001 10010000 11011000 10101010 11011001 10001110 11011000 10100111 11011000 10101000 11011001 10010000 00100000 11011001 10001000 11011001 10001110 11011000 10100111 11011001 10000100 11011001 10010010 11011001 10000101 11011001 10001111 11011000 10110100 11011001 10010010 11011000 10110001 11011001 10010000 11011001 10000011 11011001 10010000 11011001 10001010 11011001 10000110 11011001 10001110 00100000 11011001 10000001 11011001 10010000 11011001 10001010 00100000 11011001 10000110 11011001 10001110 11011000 10100111 11011000 10110001 11011001 10010000 00100000 11011000 10101100 11011001 10001110 11011001 10000111 11011001 10001110 11011001 10000110 11011001 10001110 11011001 10000101 11011001 10001110 00100000 11011000 10101110 11011001 10001110 11011000 10100111 11011001 10000100 11011001 10010000 11011000 10101111 11011001 10010000 11011001 10001010 11011001 10000110 11011001 10001110 00100000 11011001 10000001 11011001 10010000 11011001 10001010 11011001 10000111 11011001 10001110 11011000 10100111 00100000 11011000 10100111 11011001 10001111 11011001 10001000 11011001 10000100 11011001 10001110 11011001 10001010 11011001 10010000 11011001 10000011 11011001 10001110 00100000 11011001 10000111 11011001 10001111 11011001 10000101 00100000 11011000 10110100 11011001 10001110 11011000 10110001 11011001 10001111 00100000 11011000 10100111 11011001 10000100 11011001 10010010 11011000 10101000 11011001 10001110 11011000 10110001 11011001 10010000 11011001 10001010 11011001 10010001 11011001 10001110 11011000 10101001 11011001 10010000 

Given verse is: اِنَ الَذِينَ آمَنُوا وَعَمِلُوا الصَّالِحَاتِ اُولَيِكَ هُم خَيْرُ الْبَرِيَّةِ binary representation of this verse is :
11011000 10100111 11011001 10010000 11011001 10000110 11011001 10001110 00100000 11011000 10100111 11011001 10000100 11011001 10001110 11011000 10110000 11011001 10010000 11011001 10001010 11011001 10000110 11011001 10001110 00100000 11011000 10100010 11011001 10000101 11011001 10001110 11011001 10000110 11011001 10001111 11011001 10001000 11011000 10100111 00100000 11011001 10001000 11011001 10001110 11011000 10111001 11011001 10001110 11011001 10000101 11011001 10010000 11011001 10000100 11011001 10001111 11011001 10001000 11011000 10100111 00100000 11011000 10100111 11011001 10000100 11011000 10110101 11011001 10010001 11011001 10001110 11011000 10100111 11011001 10000100 11011001 10010000 11011000 10101101 11011001 10001110 11011000 10100111 11011000 10101010 11011001 10010000 00100000 11011000 10100111 11011001 10001111 11011001 10001000 11011001 10000100 11011001 10001110 11011001 10001010 11011001 10010000 11011001 10000011 11011001 10001110 00100000 11011001 10000111 11011001 10001111 11011001 10000101 00100000 11011000 10101110 11011001 10001110 11011001 10001010 11011001 10010010 11011000 10110001 11011001 10001111 00100000 11011000 10100111 11011001 10000100 11011001 10010010 11011000 10101000 11011001 10001110 11011000 10110001 11011001 10010000 11011001 10001010 11011001 10010001 11011001 10001110 11011000 10101001 11011001 10010000 

Given verse is: جَزَاؤُهُم عِندَ رَبِّهِم جَنَاتُ عَدْنٍ تَجْرِي مِن تَحْتِهَا الْاَنهَارُ خَالِدِينَ فِيهَا اَبَدًا رَضِيَ اللَهُ عَنهُم وَرَضُوا عَنهُ ذَلِكَ لِمَن خَشِيَ رَبَّهُ binary representation of this verse is :
11011000 10101100 11011001 10001110 11011000 10110010 11011001 10001110 11011000 10100111 11011000 10100100 11011001 10001111 11011001 10000111 11011001 10001111 11011001 10000101 00100000 11011000 10111001 11011001 10010000 11011001 10000110 11011000 10101111 11011001 10001110 00100000 11011000 10110001 11011001 10001110 11011000 10101000 11011001 10010001 11011001 10010000 11011001 10000111 11011001 10010000 11011001 10000101 00100000 11011000 10101100 11011001 10001110 11011001 10000110 11011001 10001110 11011000 10100111 11011000 10101010 11011001 10001111 00100000 11011000 10111001 11011001 10001110 11011000 10101111 11011001 10010010 11011001 10000110 11011001 10001101 00100000 11011000 10101010 11011001 10001110 11011000 10101100 11011001 10010010 11011000 10110001 11011001 10010000 11011001 10001010 00100000 11011001 10000101 11011001 10010000 11011001 10000110 00100000 11011000 10101010 11011001 10001110 11011000 10101101 11011001 10010010 11011000 10101010 11011001 10010000 11011001 10000111 11011001 10001110 11011000 10100111 00100000 11011000 10100111 11011001 10000100 11011001 10010010 11011000 10100111 11011001 10001110 11011001 10000110 11011001 10000111 11011001 10001110 11011000 10100111 11011000 10110001 11011001 10001111 00100000 11011000 10101110 11011001 10001110 11011000 10100111 11011001 10000100 11011001 10010000 11011000 10101111 11011001 10010000 11011001 10001010 11011001 10000110 11011001 10001110 00100000 11011001 10000001 11011001 10010000 11011001 10001010 11011001 10000111 11011001 10001110 11011000 10100111 00100000 11011000 10100111 11011001 10001110 11011000 10101000 11011001 10001110 11011000 10101111 11011001 10001011 11011000 10100111 00100000 11011000 10110001 11011001 10001110 11011000 10110110 11011001 10010000 11011001 10001010 11011001 10001110 00100000 11011000 10100111 11011001 10000100 11011001 10000100 11011001 10001110 11011001 10000111 11011001 10001111 00100000 11011000 10111001 11011001 10001110 11011001 10000110 11011001 10000111 11011001 10001111 11011001 10000101 00100000 11011001 10001000 11011001 10001110 11011000 10110001 11011001 10001110 11011000 10110110 11011001 10001111 11011001 10001000 11011000 10100111 00100000 11011000 10111001 11011001 10001110 11011001 10000110 11011001 10000111 11011001 10001111 00100000 11011000 10110000 11011001 10001110 11011001 10000100 11011001 10010000 11011001 10000011 11011001 10001110 00100000 11011001 10000100 11011001 10010000 11011001 10000101 11011001 10001110 11011001 10000110 00100000 11011000 10101110 11011001 10001110 11011000 10110100 11011001 10010000 11011001 10001010 11011001 10001110 00100000 11011000 10110001 11011001 10001110 11011000 10101000 11011001 10010001 11011001 10001110 11011001 10000111 11011001 10001111 

Given verse is: بِسْمِ اللَهِ الرَحْمَنِ الرَحِيمِ اِذَا زُلْزِلَتِ الْاَرْضُ زِلْزَالَهَا binary representation of this verse is :
11011000 10101000 11011001 10010000 11011000 10110011 11011001 10010010 11011001 10000101 11011001 10010000 00100000 11011000 10100111 11011001 10000100 11011001 10000100 11011001 10001110 11011001 10000111 11011001 10010000 00100000 11011000 10100111 11011001 10000100 11011000 10110001 11011001 10001110 11011000 10101101 11011001 10010010 11011001 10000101 11011001 10001110 11011001 10000110 11011001 10010000 00100000 11011000 10100111 11011001 10000100 11011000 10110001 11011001 10001110 11011000 10101101 11011001 10010000 11011001 10001010 11011001 10000101 11011001 10010000 00100000 11011000 10100111 11011001 10010000 11011000 10110000 11011001 10001110 11011000 10100111 00100000 11011000 10110010 11011001 10001111 11011001 10000100 11011001 10010010 11011000 10110010 11011001 10010000 11011001 10000100 11011001 10001110 11011000 10101010 11011001 10010000 00100000 11011000 10100111 11011001 10000100 11011001 10010010 11011000 10100111 11011001 10001110 11011000 10110001 11011001 10010010 11011000 10110110 11011001 10001111 00100000 11011000 10110010 11011001 10010000 11011001 10000100 11011001 10010010 11011000 10110010 11011001 10001110 11011000 10100111 11011001 10000100 11011001 10001110 11011001 10000111 11011001 10001110 11011000 10100111 

Given verse is: وَاَخْرَجَتِ الْاَرْضُ اَثْقَالَهَا binary representation of this verse is :
11011001 10001000 11011001 10001110 11011000 10100111 11011001 10001110 11011000 10101110 11011001 10010010 11011000 10110001 11011001 10001110 11011000 10101100 11011001 10001110 11011000 10101010 11011001 10010000 00100000 11011000 10100111 11011001 10000100 11011001 10010010 11011000 10100111 11011001 10001110 11011000 10110001 11011001 10010010 11011000 10110110 11011001 10001111 00100000 11011000 10100111 11011001 10001110 11011000 10101011 11011001 10010010 11011001 10000010 11011001 10001110 11011000 10100111 11011001 10000100 11011001 10001110 11011001 10000111 11011001 10001110 11011000 10100111 

Given verse is: وَقَالَ الْاِنسَانُ مَا لَهَا binary representation of this verse is :
11011001 10001000 11011001 10001110 11011001 10000010 11011001 10001110 11011000 10100111 11011001 10000100 11011001 10001110 00100000 11011000 10100111 11011001 10000100 11011001 10010010 11011000 10100111 11011001 10010000 11011001 10000110 11011000 10110011 11011001 10001110 11011000 10100111 11011001 10000110 11011001 10001111 00100000 11011001 10000101 11011001 10001110 11011000 10100111 00100000 11011001 10000100 11011001 10001110 11011001 10000111 11011001 10001110 11011000 10100111 

Given verse is: يَومَيِذٍ تُحَدِّثُ اَخْبَارَهَا binary representation of this verse is :
11011001 10001010 11011001 10001110 11011001 10001000 11011001 10000101 11011001 10001110 11011001 10001010 11011001 10010000 11011000 10110000 11011001 10001101 00100000 11011000 10101010 11011001 10001111 11011000 10101101 11011001 10001110 11011000 10101111 11011001 10010001 11011001 10010000 11011000 10101011 11011001 10001111 00100000 11011000 10100111 11011001 10001110 11011000 10101110 11011001 10010010 11011000 10101000 11011001 10001110 11011000 10100111 11011000 10110001 11011001 10001110 11011001 10000111 11011001 10001110 11011000 10100111 

Given verse is: بِاَنَ رَبَّكَ اَوحَي لَهَا binary representation of this verse is :
11011000 10101000 11011001 10010000 11011000 10100111 11011001 10001110 11011001 10000110 11011001 10001110 00100000 11011000 10110001 11011001 10001110 11011000 10101000 11011001 10010001 11011001 10001110 11011001 10000011 11011001 10001110 00100000 11011000 10100111 11011001 10001110 11011001 10001000 11011000 10101101 11011001 10001110 11011001 10001010 00100000 11011001 10000100 11011001 10001110 11011001 10000111 11011001 10001110 11011000 10100111 

Given verse is: يَومَيِذٍ يَصْدُرُ النَاسُ اَشْتَاتًا لِيُرَوا اَعْمَالَهُم binary representation of this verse is :
11011001 10001010 11011001 10001110 11011001 10001000 11011001 10000101 11011001 10001110 11011001 10001010 11011001 10010000 11011000 10110000 11011001 10001101 00100000 11011001 10001010 11011001 10001110 11011000 10110101 11011001 10010010 11011000 10101111 11011001 10001111 11011000 10110001 11011001 10001111 00100000 11011000 10100111 11011001 10000100 11011001 10000110 11011001 10001110 11011000 10100111 11011000 10110011 11011001 10001111 00100000 11011000 10100111 11011001 10001110 11011000 10110100 11011001 10010010 11011000 10101010 11011001 10001110 11011000 10100111 11011000 10101010 11011001 10001011 11011000 10100111 00100000 11011001 10000100 11011001 10010000 11011001 10001010 11011001 10001111 11011000 10110001 11011001 10001110 11011001 10001000 11011000 10100111 00100000 11011000 10100111 11011001 10001110 11011000 10111001 11011001 10010010 11011001 10000101 11011001 10001110 11011000 10100111 11011001 10000100 11011001 10001110 11011001 10000111 11011001 10001111 11011001 10000101 

Given verse is: فَمَن يَعْمَلْ مِثْقَالَ ذَرَةٍ خَيْرًا يَرَهُ binary representation of this verse is :
11011001 10000001 11011001 10001110 11011001 10000101 11011001 10001110 11011001 10000110 00100000 11011001 10001010 11011001 10001110 11011000 10111001 11011001 10010010 11011001 10000101 11011001 10001110 11011001 10000100 11011001 10010010 00100000 11011001 10000101 11011001 10010000 11011000 10101011 11011001 10010010 11011001 10000010 11011001 10001110 11011000 10100111 11011001 10000100 11011001 10001110 00100000 11011000 10110000 11011001 10001110 11011000 10110001 11011001 10001110 11011000 10101001 11011001 10001101 00100000 11011000 10101110 11011001 10001110 11011001 10001010 11011001 10010010 11011000 10110001 11011001 10001011 11011000 10100111 00100000 11011001 10001010 11011001 10001110 11011000 10110001 11011001 10001110 11011001 10000111 11011001 10001111 

Given verse is: وَمَن يَعْمَلْ مِثْقَالَ ذَرَةٍ شَرًا يَرَهُ binary representation of this verse is :
11011001 10001000 11011001 10001110 11011001 10000101 11011001 10001110 11011001 10000110 00100000 11011001 10001010 11011001 10001110 11011000 10111001 11011001 10010010 11011001 10000101 11011001 10001110 11011001 10000100 11011001 10010010 00100000 11011001 10000101 11011001 10010000 11011000 10101011 11011001 10010010 11011001 10000010 11011001 10001110 11011000 10100111 11011001 10000100 11011001 10001110 00100000 11011000 10110000 11011001 10001110 11011000 10110001 11011001 10001110 11011000 10101001 11011001 10001101 00100000 11011000 10110100 11011001 10001110 11011000 10110001 11011001 10001011 11011000 10100111 00100000 11011001 10001010 11011001 10001110 11011000 10110001 11011001 10001110 11011001 10000111 11011001 10001111 

Given verse is: بِسْمِ اللَهِ الرَحْمَنِ الرَحِيمِ وَالْعَادِيَاتِ ضَبحًا binary representation of this verse is :
11011000 10101000 11011001 10010000 11011000 10110011 11011001 10010010 11011001 10000101 11011001 10010000 00100000 11011000 10100111 11011001 10000100 11011001 10000100 11011001 10001110 11011001 10000111 11011001 10010000 00100000 11011000 10100111 11011001 10000100 11011000 10110001 11011001 10001110 11011000 10101101 11011001 10010010 11011001 10000101 11011001 10001110 11011001 10000110 11011001 10010000 00100000 11011000 10100111 11011001 10000100 11011000 10110001 11011001 10001110 11011000 10101101 11011001 10010000 11011001 10001010 11011001 10000101 11011001 10010000 00100000 11011001 10001000 11011001 10001110 11011000 10100111 11011001 10000100 11011001 10010010 11011000 10111001 11011001 10001110 11011000 10100111 11011000 10101111 11011001 10010000 11011001 10001010 11011001 10001110 11011000 10100111 11011000 10101010 11011001 10010000 00100000 11011000 10110110 11011001 10001110 11011000 10101000 11011000 10101101 11011001 10001011 11011000 10100111 

Given verse is: فَالْمُورِيَاتِ قَدْحًا binary representation of this verse is :
11011001 10000001 11011001 10001110 11011000 10100111 11011001 10000100 11011001 10010010 11011001 10000101 11011001 10001111 11011001 10001000 11011000 10110001 11011001 10010000 11011001 10001010 11011001 10001110 11011000 10100111 11011000 10101010 11011001 10010000 00100000 11011001 10000010 11011001 10001110 11011000 10101111 11011001 10010010 11011000 10101101 11011001 10001011 11011000 10100111 

Given verse is: فَالْمُغِيرَاتِ صُبحًا binary representation of this verse is :
11011001 10000001 11011001 10001110 11011000 10100111 11011001 10000100 11011001 10010010 11011001 10000101 11011001 10001111 11011000 10111010 11011001 10010000 11011001 10001010 11011000 10110001 11011001 10001110 11011000 10100111 11011000 10101010 11011001 10010000 00100000 11011000 10110101 11011001 10001111 11011000 10101000 11011000 10101101 11011001 10001011 11011000 10100111 

Given verse is: فَاَثَرْنَ بِهِ نَقْعًا binary representation of this verse is :
11011001 10000001 11011001 10001110 11011000 10100111 11011001 10001110 11011000 10101011 11011001 10001110 11011000 10110001 11011001 10010010 11011001 10000110 11011001 10001110 00100000 11011000 10101000 11011001 10010000 11011001 10000111 11011001 10010000 00100000 11011001 10000110 11011001 10001110 11011001 10000010 11011001 10010010 11011000 10111001 11011001 10001011 11011000 10100111 

Given verse is: فَوَسَطْنَ بِهِ جَمعًا binary representation of this verse is :
11011001 10000001 11011001 10001110 11011001 10001000 11011001 10001110 11011000 10110011 11011001 10001110 11011000 10110111 11011001 10010010 11011001 10000110 11011001 10001110 00100000 11011000 10101000 11011001 10010000 11011001 10000111 11011001 10010000 00100000 11011000 10101100 11011001 10001110 11011001 10000101 11011000 10111001 11011001 10001011 11011000 10100111 

Given verse is: اِنَ الْاِنسَانَ لِرَبِّهِ لَكَنُودٌ binary representation of this verse is :
11011000 10100111 11011001 10010000 11011001 10000110 11011001 10001110 00100000 11011000 10100111 11011001 10000100 11011001 10010010 11011000 10100111 11011001 10010000 11011001 10000110 11011000 10110011 11011001 10001110 11011000 10100111 11011001 10000110 11011001 10001110 00100000 11011001 10000100 11011001 10010000 11011000 10110001 11011001 10001110 11011000 10101000 11011001 10010001 11011001 10010000 11011001 10000111 11011001 10010000 00100000 11011001 10000100 11011001 10001110 11011001 10000011 11011001 10001110 11011001 10000110 11011001 10001111 11011001 10001000 11011000 10101111 11011001 10001100 

Given verse is: وَاِنَهُ عَلَي ذَلِكَ لَشَهِيدٌ binary representation of this verse is :
11011001 10001000 11011001 10001110 11011000 10100111 11011001 10010000 11011001 10000110 11011001 10001110 11011001 10000111 11011001 10001111 00100000 11011000 10111001 11011001 10001110 11011001 10000100 11011001 10001110 11011001 10001010 00100000 11011000 10110000 11011001 10001110 11011001 10000100 11011001 10010000 11011001 10000011 11011001 10001110 00100000 11011001 10000100 11011001 10001110 11011000 10110100 11011001 10001110 11011001 10000111 11011001 10010000 11011001 10001010 11011000 10101111 11011001 10001100 

Given verse is: وَاِنَهُ لِحُبِّ الْخَيْرِ لَشَدِيدٌ binary representation of this verse is :
11011001 10001000 11011001 10001110 11011000 10100111 11011001 10010000 11011001 10000110 11011001 10001110 11011001 10000111 11011001 10001111 00100000 11011001 10000100 11011001 10010000 11011000 10101101 11011001 10001111 11011000 10101000 11011001 10010001 11011001 10010000 00100000 11011000 10100111 11011001 10000100 11011001 10010010 11011000 10101110 11011001 10001110 11011001 10001010 11011001 10010010 11011000 10110001 11011001 10010000 00100000 11011001 10000100 11011001 10001110 11011000 10110100 11011001 10001110 11011000 10101111 11011001 10010000 11011001 10001010 11011000 10101111 11011001 10001100 

Given verse is: اَفَلَا يَعْلَمُ اِذَا بُعْثِرَ مَا فِي الْقُبُورِ binary representation of this verse is :
11011000 10100111 11011001 10001110 11011001 10000001 11011001 10001110 11011001 10000100 11011001 10001110 11011000 10100111 00100000 11011001 10001010 11011001 10001110 11011000 10111001 11011001 10010010 11011001 10000100 11011001 10001110 11011001 10000101 11011001 10001111 00100000 11011000 10100111 11011001 10010000 11011000 10110000 11011001 10001110 11011000 10100111 00100000 11011000 10101000 11011001 10001111 11011000 10111001 11011001 10010010 11011000 10101011 11011001 10010000 11011000 10110001 11011001 10001110 00100000 11011001 10000101 11011001 10001110 11011000 10100111 00100000 11011001 10000001 11011001 10010000 11011001 10001010 00100000 11011000 10100111 11011001 10000100 11011001 10010010 11011001 10000010 11011001 10001111 11011000 10101000 11011001 10001111 11011001 10001000 11011000 10110001 11011001 10010000 

Given verse is: وَحُصِّلَ مَا فِي الصُّدُورِ binary representation of this verse is :
11011001 10001000 11011001 10001110 11011000 10101101 11011001 10001111 11011000 10110101 11011001 10010001 11011001 10010000 11011001 10000100 11011001 10001110 00100000 11011001 10000101 11011001 10001110 11011000 10100111 00100000 11011001 10000001 11011001 10010000 11011001 10001010 00100000 11011000 10100111 11011001 10000100 11011000 10110101 11011001 10010001 11011001 10001111 11011000 10101111 11011001 10001111 11011001 10001000 11011000 10110001 11011001 10010000 

Given verse is: اِنَ رَبَّهُم بِهِم يَومَيِذٍ لَخَبِيرٌ binary representation of this verse is :
11011000 10100111 11011001 10010000 11011001 10000110 11011001 10001110 00100000 11011000 10110001 11011001 10001110 11011000 10101000 11011001 10010001 11011001 10001110 11011001 10000111 11011001 10001111 11011001 10000101 00100000 11011000 10101000 11011001 10010000 11011001 10000111 11011001 10010000 11011001 10000101 00100000 11011001 10001010 11011001 10001110 11011001 10001000 11011001 10000101 11011001 10001110 11011001 10001010 11011001 10010000 11011000 10110000 11011001 10001101 00100000 11011001 10000100 11011001 10001110 11011000 10101110 11011001 10001110 11011000 10101000 11011001 10010000 11011001 10001010 11011000 10110001 11011001 10001100 

Given verse is: بِسْمِ اللَهِ الرَحْمَنِ الرَحِيمِ الْقَارِعَةُ binary representation of this verse is :
11011000 10101000 11011001 10010000 11011000 10110011 11011001 10010010 11011001 10000101 11011001 10010000 00100000 11011000 10100111 11011001 10000100 11011001 10000100 11011001 10001110 11011001 10000111 11011001 10010000 00100000 11011000 10100111 11011001 10000100 11011000 10110001 11011001 10001110 11011000 10101101 11011001 10010010 11011001 10000101 11011001 10001110 11011001 10000110 11011001 10010000 00100000 11011000 10100111 11011001 10000100 11011000 10110001 11011001 10001110 11011000 10101101 11011001 10010000 11011001 10001010 11011001 10000101 11011001 10010000 00100000 11011000 10100111 11011001 10000100 11011001 10010010 11011001 10000010 11011001 10001110 11011000 10100111 11011000 10110001 11011001 10010000 11011000 10111001 11011001 10001110 11011000 10101001 11011001 10001111 

Given verse is: مَا الْقَارِعَةُ binary representation of this verse is :
11011001 10000101 11011001 10001110 11011000 10100111 00100000 11011000 10100111 11011001 10000100 11011001 10010010 11011001 10000010 11011001 10001110 11011000 10100111 11011000 10110001 11011001 10010000 11011000 10111001 11011001 10001110 11011000 10101001 11011001 10001111 

Given verse is: وَمَا اَدْرَاكَ مَا الْقَارِعَةُ binary representation of this verse is :
11011001 10001000 11011001 10001110 11011001 10000101 11011001 10001110 11011000 10100111 00100000 11011000 10100111 11011001 10001110 11011000 10101111 11011001 10010010 11011000 10110001 11011001 10001110 11011000 10100111 11011001 10000011 11011001 10001110 00100000 11011001 10000101 11011001 10001110 11011000 10100111 00100000 11011000 10100111 11011001 10000100 11011001 10010010 11011001 10000010 11011001 10001110 11011000 10100111 11011000 10110001 11011001 10010000 11011000 10111001 11011001 10001110 11011000 10101001 11011001 10001111 

Given verse is: يَومَ يَكُونُ النَاسُ كَالْفَرَاشِ الْمَبثُوثِ binary representation of this verse is :
11011001 10001010 11011001 10001110 11011001 10001000 11011001 10000101 11011001 10001110 00100000 11011001 10001010 11011001 10001110 11011001 10000011 11011001 10001111 11011001 10001000 11011001 10000110 11011001 10001111 00100000 11011000 10100111 11011001 10000100 11011001 10000110 11011001 10001110 11011000 10100111 11011000 10110011 11011001 10001111 00100000 11011001 10000011 11011001 10001110 11011000 10100111 11011001 10000100 11011001 10010010 11011001 10000001 11011001 10001110 11011000 10110001 11011001 10001110 11011000 10100111 11011000 10110100 11011001 10010000 00100000 11011000 10100111 11011001 10000100 11011001 10010010 11011001 10000101 11011001 10001110 11011000 10101000 11011000 10101011 11011001 10001111 11011001 10001000 11011000 10101011 11011001 10010000 

Given verse is: وَتَكُونُ الْجِبَالُ كَالْعِهْنِ الْمَنفُوشِ binary representation of this verse is :
11011001 10001000 11011001 10001110 11011000 10101010 11011001 10001110 11011001 10000011 11011001 10001111 11011001 10001000 11011001 10000110 11011001 10001111 00100000 11011000 10100111 11011001 10000100 11011001 10010010 11011000 10101100 11011001 10010000 11011000 10101000 11011001 10001110 11011000 10100111 11011001 10000100 11011001 10001111 00100000 11011001 10000011 11011001 10001110 11011000 10100111 11011001 10000100 11011001 10010010 11011000 10111001 11011001 10010000 11011001 10000111 11011001 10010010 11011001 10000110 11011001 10010000 00100000 11011000 10100111 11011001 10000100 11011001 10010010 11011001 10000101 11011001 10001110 11011001 10000110 11011001 10000001 11011001 10001111 11011001 10001000 11011000 10110100 11011001 10010000 

Given verse is: فَاَم َا مَن ثَقُلَتْ مَوَازِينُهُ binary representation of this verse is :
11011001 10000001 11011001 10001110 11011000 10100111 11011001 10001110 11011001 10000101 00100000 11011001 10001110 11011000 10100111 00100000 11011001 10000101 11011001 10001110 11011001 10000110 00100000 11011000 10101011 11011001 10001110 11011001 10000010 11011001 10001111 11011001 10000100 11011001 10001110 11011000 10101010 11011001 10010010 00100000 11011001 10000101 11011001 10001110 11011001 10001000 11011001 10001110 11011000 10100111 11011000 10110010 11011001 10010000 11011001 10001010 11011001 10000110 11011001 10001111 11011001 10000111 11011001 10001111 

Given verse is: فَهُوَ فِي عِيشَةٍ رَاضِيَةٍ binary representation of this verse is :
11011001 10000001 11011001 10001110 11011001 10000111 11011001 10001111 11011001 10001000 11011001 10001110 00100000 11011001 10000001 11011001 10010000 11011001 10001010 00100000 11011000 10111001 11011001 10010000 11011001 10001010 11011000 10110100 11011001 10001110 11011000 10101001 11011001 10001101 00100000 11011000 10110001 11011001 10001110 11011000 10100111 11011000 10110110 11011001 10010000 11011001 10001010 11011001 10001110 11011000 10101001 11011001 10001101 

Given verse is: وَاَم َا مَن خَفَّتْ مَوَازِينُهُ binary representation of this verse is :
11011001 10001000 11011001 10001110 11011000 10100111 11011001 10001110 11011001 10000101 00100000 11011001 10001110 11011000 10100111 00100000 11011001 10000101 11011001 10001110 11011001 10000110 00100000 11011000 10101110 11011001 10001110 11011001 10000001 11011001 10010001 11011001 10001110 11011000 10101010 11011001 10010010 00100000 11011001 10000101 11011001 10001110 11011001 10001000 11011001 10001110 11011000 10100111 11011000 10110010 11011001 10010000 11011001 10001010 11011001 10000110 11011001 10001111 11011001 10000111 11011001 10001111 

Given verse is: فَاُم ُهُ هَاوِيَةٌ binary representation of this verse is :
11011001 10000001 11011001 10001110 11011000 10100111 11011001 10001111 11011001 10000101 00100000 11011001 10001111 11011001 10000111 11011001 10001111 00100000 11011001 10000111 11011001 10001110 11011000 10100111 11011001 10001000 11011001 10010000 11011001 10001010 11011001 10001110 11011000 10101001 11011001 10001100 

Given verse is: وَمَا اَدْرَاكَ مَا هِيَهْ binary representation of this verse is :
11011001 10001000 11011001 10001110 11011001 10000101 11011001 10001110 11011000 10100111 00100000 11011000 10100111 11011001 10001110 11011000 10101111 11011001 10010010 11011000 10110001 11011001 10001110 11011000 10100111 11011001 10000011 11011001 10001110 00100000 11011001 10000101 11011001 10001110 11011000 10100111 00100000 11011001 10000111 11011001 10010000 11011001 10001010 11011001 10001110 11011001 10000111 11011001 10010010 

Given verse is: نَارٌ حَامِيَةٌ binary representation of this verse is :
11011001 10000110 11011001 10001110 11011000 10100111 11011000 10110001 11011001 10001100 00100000 11011000 10101101 11011001 10001110 11011000 10100111 11011001 10000101 11011001 10010000 11011001 10001010 11011001 10001110 11011000 10101001 11011001 10001100 

Given verse is: بِسْمِ اللَهِ الرَحْمَنِ الرَحِيمِ اَلْهَاكُمُ التَّكَاثُرُ binary representation of this verse is :
11011000 10101000 11011001 10010000 11011000 10110011 11011001 10010010 11011001 10000101 11011001 10010000 00100000 11011000 10100111 11011001 10000100 11011001 10000100 11011001 10001110 11011001 10000111 11011001 10010000 00100000 11011000 10100111 11011001 10000100 11011000 10110001 11011001 10001110 11011000 10101101 11011001 10010010 11011001 10000101 11011001 10001110 11011001 10000110 11011001 10010000 00100000 11011000 10100111 11011001 10000100 11011000 10110001 11011001 10001110 11011000 10101101 11011001 10010000 11011001 10001010 11011001 10000101 11011001 10010000 00100000 11011000 10100111 11011001 10001110 11011001 10000100 11011001 10010010 11011001 10000111 11011001 10001110 11011000 10100111 11011001 10000011 11011001 10001111 11011001 10000101 11011001 10001111 00100000 11011000 10100111 11011001 10000100 11011000 10101010 11011001 10010001 11011001 10001110 11011001 10000011 11011001 10001110 11011000 10100111 11011000 10101011 11011001 10001111 11011000 10110001 11011001 10001111 

Given verse is: حَتَّي زُرْتُمُ الْمَقَابِرَ binary representation of this verse is :
11011000 10101101 11011001 10001110 11011000 10101010 11011001 10010001 11011001 10001110 11011001 10001010 00100000 11011000 10110010 11011001 10001111 11011000 10110001 11011001 10010010 11011000 10101010 11011001 10001111 11011001 10000101 11011001 10001111 00100000 11011000 10100111 11011001 10000100 11011001 10010010 11011001 10000101 11011001 10001110 11011001 10000010 11011001 10001110 11011000 10100111 11011000 10101000 11011001 10010000 11011000 10110001 11011001 10001110 

Given verse is: كَلَا سَوفَ تَعْلَمُونَ binary representation of this verse is :
11011001 10000011 11011001 10001110 11011001 10000100 11011001 10001110 11011000 10100111 00100000 11011000 10110011 11011001 10001110 11011001 10001000 11011001 10000001 11011001 10001110 00100000 11011000 10101010 11011001 10001110 11011000 10111001 11011001 10010010 11011001 10000100 11011001 10001110 11011001 10000101 11011001 10001111 11011001 10001000 11011001 10000110 11011001 10001110 

Given verse is: ثُم َ كَلَا سَوفَ تَعْلَمُونَ binary representation of this verse is :
11011000 10101011 11011001 10001111 11011001 10000101 00100000 11011001 10001110 00100000 11011001 10000011 11011001 10001110 11011001 10000100 11011001 10001110 11011000 10100111 00100000 11011000 10110011 11011001 10001110 11011001 10001000 11011001 10000001 11011001 10001110 00100000 11011000 10101010 11011001 10001110 11011000 10111001 11011001 10010010 11011001 10000100 11011001 10001110 11011001 10000101 11011001 10001111 11011001 10001000 11011001 10000110 11011001 10001110 

Given verse is: كَلَا لَو تَعْلَمُونَ عِلْمَ الْيَقِينِ binary representation of this verse is :
11011001 10000011 11011001 10001110 11011001 10000100 11011001 10001110 11011000 10100111 00100000 11011001 10000100 11011001 10001110 11011001 10001000 00100000 11011000 10101010 11011001 10001110 11011000 10111001 11011001 10010010 11011001 10000100 11011001 10001110 11011001 10000101 11011001 10001111 11011001 10001000 11011001 10000110 11011001 10001110 00100000 11011000 10111001 11011001 10010000 11011001 10000100 11011001 10010010 11011001 10000101 11011001 10001110 00100000 11011000 10100111 11011001 10000100 11011001 10010010 11011001 10001010 11011001 10001110 11011001 10000010 11011001 10010000 11011001 10001010 11011001 10000110 11011001 10010000 

Given verse is: لَتَرَوُنَ الْجَحِيمَ binary representation of this verse is :
11011001 10000100 11011001 10001110 11011000 10101010 11011001 10001110 11011000 10110001 11011001 10001110 11011001 10001000 11011001 10001111 11011001 10000110 11011001 10001110 00100000 11011000 10100111 11011001 10000100 11011001 10010010 11011000 10101100 11011001 10001110 11011000 10101101 11011001 10010000 11011001 10001010 11011001 10000101 11011001 10001110 

Given verse is: ثُم َ لَتَرَوُنَهَا عَيْنَ الْيَقِينِ binary representation of this verse is :
11011000 10101011 11011001 10001111 11011001 10000101 00100000 11011001 10001110 00100000 11011001 10000100 11011001 10001110 11011000 10101010 11011001 10001110 11011000 10110001 11011001 10001110 11011001 10001000 11011001 10001111 11011001 10000110 11011001 10001110 11011001 10000111 11011001 10001110 11011000 10100111 00100000 11011000 10111001 11011001 10001110 11011001 10001010 11011001 10010010 11011001 10000110 11011001 10001110 00100000 11011000 10100111 11011001 10000100 11011001 10010010 11011001 10001010 11011001 10001110 11011001 10000010 11011001 10010000 11011001 10001010 11011001 10000110 11011001 10010000 

Given verse is: ثُم َ لَتُسْاَلُنَ يَومَيِذٍ عَنِ النَعِيمِ binary representation of this verse is :
11011000 10101011 11011001 10001111 11011001 10000101 00100000 11011001 10001110 00100000 11011001 10000100 11011001 10001110 11011000 10101010 11011001 10001111 11011000 10110011 11011001 10010010 11011000 10100111 11011001 10001110 11011001 10000100 11011001 10001111 11011001 10000110 11011001 10001110 00100000 11011001 10001010 11011001 10001110 11011001 10001000 11011001 10000101 11011001 10001110 11011001 10001010 11011001 10010000 11011000 10110000 11011001 10001101 00100000 11011000 10111001 11011001 10001110 11011001 10000110 11011001 10010000 00100000 11011000 10100111 11011001 10000100 11011001 10000110 11011001 10001110 11011000 10111001 11011001 10010000 11011001 10001010 11011001 10000101 11011001 10010000 

Given verse is: بِسْمِ اللَهِ الرَحْمَنِ الرَحِيمِ وَالْعَصْرِ binary representation of this verse is :
11011000 10101000 11011001 10010000 11011000 10110011 11011001 10010010 11011001 10000101 11011001 10010000 00100000 11011000 10100111 11011001 10000100 11011001 10000100 11011001 10001110 11011001 10000111 11011001 10010000 00100000 11011000 10100111 11011001 10000100 11011000 10110001 11011001 10001110 11011000 10101101 11011001 10010010 11011001 10000101 11011001 10001110 11011001 10000110 11011001 10010000 00100000 11011000 10100111 11011001 10000100 11011000 10110001 11011001 10001110 11011000 10101101 11011001 10010000 11011001 10001010 11011001 10000101 11011001 10010000 00100000 11011001 10001000 11011001 10001110 11011000 10100111 11011001 10000100 11011001 10010010 11011000 10111001 11011001 10001110 11011000 10110101 11011001 10010010 11011000 10110001 11011001 10010000 

Given verse is: اِنَ الْاِنسَانَ لَفِي خُسْرٍ binary representation of this verse is :
11011000 10100111 11011001 10010000 11011001 10000110 11011001 10001110 00100000 11011000 10100111 11011001 10000100 11011001 10010010 11011000 10100111 11011001 10010000 11011001 10000110 11011000 10110011 11011001 10001110 11011000 10100111 11011001 10000110 11011001 10001110 00100000 11011001 10000100 11011001 10001110 11011001 10000001 11011001 10010000 11011001 10001010 00100000 11011000 10101110 11011001 10001111 11011000 10110011 11011001 10010010 11011000 10110001 11011001 10001101 

Given verse is: اِلَا الَذِينَ آمَنُوا وَعَمِلُوا الصَّالِحَاتِ وَتَوَاصَوا بِالْحَقِّ وَتَوَاصَوا بِالصَّبرِ binary representation of this verse is :
11011000 10100111 11011001 10010000 11011001 10000100 11011001 10001110 11011000 10100111 00100000 11011000 10100111 11011001 10000100 11011001 10001110 11011000 10110000 11011001 10010000 11011001 10001010 11011001 10000110 11011001 10001110 00100000 11011000 10100010 11011001 10000101 11011001 10001110 11011001 10000110 11011001 10001111 11011001 10001000 11011000 10100111 00100000 11011001 10001000 11011001 10001110 11011000 10111001 11011001 10001110 11011001 10000101 11011001 10010000 11011001 10000100 11011001 10001111 11011001 10001000 11011000 10100111 00100000 11011000 10100111 11011001 10000100 11011000 10110101 11011001 10010001 11011001 10001110 11011000 10100111 11011001 10000100 11011001 10010000 11011000 10101101 11011001 10001110 11011000 10100111 11011000 10101010 11011001 10010000 00100000 11011001 10001000 11011001 10001110 11011000 10101010 11011001 10001110 11011001 10001000 11011001 10001110 11011000 10100111 11011000 10110101 11011001 10001110 11011001 10001000 11011000 10100111 00100000 11011000 10101000 11011001 10010000 11011000 10100111 11011001 10000100 11011001 10010010 11011000 10101101 11011001 10001110 11011001 10000010 11011001 10010001 11011001 10010000 00100000 11011001 10001000 11011001 10001110 11011000 10101010 11011001 10001110 11011001 10001000 11011001 10001110 11011000 10100111 11011000 10110101 11011001 10001110 11011001 10001000 11011000 10100111 00100000 11011000 10101000 11011001 10010000 11011000 10100111 11011001 10000100 11011000 10110101 11011001 10010001 11011001 10001110 11011000 10101000 11011000 10110001 11011001 10010000 

Given verse is: بِسْمِ اللَهِ الرَحْمَنِ الرَحِيمِ وَيْلٌ لِكُلِ هُمَزَةٍ لُمَزَةٍ binary representation of this verse is :
11011000 10101000 11011001 10010000 11011000 10110011 11011001 10010010 11011001 10000101 11011001 10010000 00100000 11011000 10100111 11011001 10000100 11011001 10000100 11011001 10001110 11011001 10000111 11011001 10010000 00100000 11011000 10100111 11011001 10000100 11011000 10110001 11011001 10001110 11011000 10101101 11011001 10010010 11011001 10000101 11011001 10001110 11011001 10000110 11011001 10010000 00100000 11011000 10100111 11011001 10000100 11011000 10110001 11011001 10001110 11011000 10101101 11011001 10010000 11011001 10001010 11011001 10000101 11011001 10010000 00100000 11011001 10001000 11011001 10001110 11011001 10001010 11011001 10010010 11011001 10000100 11011001 10001100 00100000 11011001 10000100 11011001 10010000 11011001 10000011 11011001 10001111 11011001 10000100 11011001 10010000 00100000 11011001 10000111 11011001 10001111 11011001 10000101 11011001 10001110 11011000 10110010 11011001 10001110 11011000 10101001 11011001 10001101 00100000 11011001 10000100 11011001 10001111 11011001 10000101 11011001 10001110 11011000 10110010 11011001 10001110 11011000 10101001 11011001 10001101 

Given verse is: الَذِي جَمَعَ مَالًا وَعَدَّدَهُ binary representation of this verse is :
11011000 10100111 11011001 10000100 11011001 10001110 11011000 10110000 11011001 10010000 11011001 10001010 00100000 11011000 10101100 11011001 10001110 11011001 10000101 11011001 10001110 11011000 10111001 11011001 10001110 00100000 11011001 10000101 11011001 10001110 11011000 10100111 11011001 10000100 11011001 10001011 11011000 10100111 00100000 11011001 10001000 11011001 10001110 11011000 10111001 11011001 10001110 11011000 10101111 11011001 10010001 11011001 10001110 11011000 10101111 11011001 10001110 11011001 10000111 11011001 10001111 

Given verse is: يَحْسَبُ اَنَ مَالَهُ اَخْلَدَهُ binary representation of this verse is :
11011001 10001010 11011001 10001110 11011000 10101101 11011001 10010010 11011000 10110011 11011001 10001110 11011000 10101000 11011001 10001111 00100000 11011000 10100111 11011001 10001110 11011001 10000110 11011001 10001110 00100000 11011001 10000101 11011001 10001110 11011000 10100111 11011001 10000100 11011001 10001110 11011001 10000111 11011001 10001111 00100000 11011000 10100111 11011001 10001110 11011000 10101110 11011001 10010010 11011001 10000100 11011001 10001110 11011000 10101111 11011001 10001110 11011001 10000111 11011001 10001111 

Given verse is: كَلَا لَيُنبَذَنَ فِي الْحُطَمَةِ binary representation of this verse is :
11011001 10000011 11011001 10001110 11011001 10000100 11011001 10001110 11011000 10100111 00100000 11011001 10000100 11011001 10001110 11011001 10001010 11011001 10001111 11011001 10000110 11011000 10101000 11011001 10001110 11011000 10110000 11011001 10001110 11011001 10000110 11011001 10001110 00100000 11011001 10000001 11011001 10010000 11011001 10001010 00100000 11011000 10100111 11011001 10000100 11011001 10010010 11011000 10101101 11011001 10001111 11011000 10110111 11011001 10001110 11011001 10000101 11011001 10001110 11011000 10101001 11011001 10010000 

Given verse is: وَمَا اَدْرَاكَ مَا الْحُطَمَةُ binary representation of this verse is :
11011001 10001000 11011001 10001110 11011001 10000101 11011001 10001110 11011000 10100111 00100000 11011000 10100111 11011001 10001110 11011000 10101111 11011001 10010010 11011000 10110001 11011001 10001110 11011000 10100111 11011001 10000011 11011001 10001110 00100000 11011001 10000101 11011001 10001110 11011000 10100111 00100000 11011000 10100111 11011001 10000100 11011001 10010010 11011000 10101101 11011001 10001111 11011000 10110111 11011001 10001110 11011001 10000101 11011001 10001110 11011000 10101001 11011001 10001111 

Given verse is: نَارُ اللَهِ الْمُوقَدَةُ binary representation of this verse is :
11011001 10000110 11011001 10001110 11011000 10100111 11011000 10110001 11011001 10001111 00100000 11011000 10100111 11011001 10000100 11011001 10000100 11011001 10001110 11011001 10000111 11011001 10010000 00100000 11011000 10100111 11011001 10000100 11011001 10010010 11011001 10000101 11011001 10001111 11011001 10001000 11011001 10000010 11011001 10001110 11011000 10101111 11011001 10001110 11011000 10101001 11011001 10001111 

Given verse is: الَتِي تَطَّلِعُ عَلَي الْاَفْيِدَةِ binary representation of this verse is :
11011000 10100111 11011001 10000100 11011001 10001110 11011000 10101010 11011001 10010000 11011001 10001010 00100000 11011000 10101010 11011001 10001110 11011000 10110111 11011001 10010001 11011001 10001110 11011001 10000100 11011001 10010000 11011000 10111001 11011001 10001111 00100000 11011000 10111001 11011001 10001110 11011001 10000100 11011001 10001110 11011001 10001010 00100000 11011000 10100111 11011001 10000100 11011001 10010010 11011000 10100111 11011001 10001110 11011001 10000001 11011001 10010010 11011001 10001010 11011001 10010000 11011000 10101111 11011001 10001110 11011000 10101001 11011001 10010000 

Given verse is: اِنَهَا عَلَيْهِم مُؤْصَدَةٌ binary representation of this verse is :
11011000 10100111 11011001 10010000 11011001 10000110 11011001 10001110 11011001 10000111 11011001 10001110 11011000 10100111 00100000 11011000 10111001 11011001 10001110 11011001 10000100 11011001 10001110 11011001 10001010 11011001 10010010 11011001 10000111 11011001 10010000 11011001 10000101 00100000 11011001 10000101 11011001 10001111 11011000 10100100 11011001 10010010 11011000 10110101 11011001 10001110 11011000 10101111 11011001 10001110 11011000 10101001 11011001 10001100 

Given verse is: فِي عَمَدٍ مُمَدَّدَةٍ binary representation of this verse is :
11011001 10000001 11011001 10010000 11011001 10001010 00100000 11011000 10111001 11011001 10001110 11011001 10000101 11011001 10001110 11011000 10101111 11011001 10001101 00100000 11011001 10000101 11011001 10001111 11011001 10000101 11011001 10001110 11011000 10101111 11011001 10010001 11011001 10001110 11011000 10101111 11011001 10001110 11011000 10101001 11011001 10001101 

Given verse is: بِسْمِ اللَهِ الرَحْمَنِ الرَحِيمِ اَلَم تَرَ كَيْفَ فَعَلَ رَبُّكَ بِاَصْحَابِ الْفِيلِ binary representation of this verse is :
11011000 10101000 11011001 10010000 11011000 10110011 11011001 10010010 11011001 10000101 11011001 10010000 00100000 11011000 10100111 11011001 10000100 11011001 10000100 11011001 10001110 11011001 10000111 11011001 10010000 00100000 11011000 10100111 11011001 10000100 11011000 10110001 11011001 10001110 11011000 10101101 11011001 10010010 11011001 10000101 11011001 10001110 11011001 10000110 11011001 10010000 00100000 11011000 10100111 11011001 10000100 11011000 10110001 11011001 10001110 11011000 10101101 11011001 10010000 11011001 10001010 11011001 10000101 11011001 10010000 00100000 11011000 10100111 11011001 10001110 11011001 10000100 11011001 10001110 11011001 10000101 00100000 11011000 10101010 11011001 10001110 11011000 10110001 11011001 10001110 00100000 11011001 10000011 11011001 10001110 11011001 10001010 11011001 10010010 11011001 10000001 11011001 10001110 00100000 11011001 10000001 11011001 10001110 11011000 10111001 11011001 10001110 11011001 10000100 11011001 10001110 00100000 11011000 10110001 11011001 10001110 11011000 10101000 11011001 10010001 11011001 10001111 11011001 10000011 11011001 10001110 00100000 11011000 10101000 11011001 10010000 11011000 10100111 11011001 10001110 11011000 10110101 11011001 10010010 11011000 10101101 11011001 10001110 11011000 10100111 11011000 10101000 11011001 10010000 00100000 11011000 10100111 11011001 10000100 11011001 10010010 11011001 10000001 11011001 10010000 11011001 10001010 11011001 10000100 11011001 10010000 

Given verse is: اَلَم يَجْعَلْ كَيْدَهُم فِي تَضْلِيلٍ binary representation of this verse is :
11011000 10100111 11011001 10001110 11011001 10000100 11011001 10001110 11011001 10000101 00100000 11011001 10001010 11011001 10001110 11011000 10101100 11011001 10010010 11011000 10111001 11011001 10001110 11011001 10000100 11011001 10010010 00100000 11011001 10000011 11011001 10001110 11011001 10001010 11011001 10010010 11011000 10101111 11011001 10001110 11011001 10000111 11011001 10001111 11011001 10000101 00100000 11011001 10000001 11011001 10010000 11011001 10001010 00100000 11011000 10101010 11011001 10001110 11011000 10110110 11011001 10010010 11011001 10000100 11011001 10010000 11011001 10001010 11011001 10000100 11011001 10001101 

Given verse is: وَاَرْسَلَ عَلَيْهِم طَيْرًا اَبَابِيلَ binary representation of this verse is :
11011001 10001000 11011001 10001110 11011000 10100111 11011001 10001110 11011000 10110001 11011001 10010010 11011000 10110011 11011001 10001110 11011001 10000100 11011001 10001110 00100000 11011000 10111001 11011001 10001110 11011001 10000100 11011001 10001110 11011001 10001010 11011001 10010010 11011001 10000111 11011001 10010000 11011001 10000101 00100000 11011000 10110111 11011001 10001110 11011001 10001010 11011001 10010010 11011000 10110001 11011001 10001011 11011000 10100111 00100000 11011000 10100111 11011001 10001110 11011000 10101000 11011001 10001110 11011000 10100111 11011000 10101000 11011001 10010000 11011001 10001010 11011001 10000100 11011001 10001110 

Given verse is: تَرْمِيهِم بِحِجَارَةٍ مِن سِجِّيلٍ binary representation of this verse is :
11011000 10101010 11011001 10001110 11011000 10110001 11011001 10010010 11011001 10000101 11011001 10010000 11011001 10001010 11011001 10000111 11011001 10010000 11011001 10000101 00100000 11011000 10101000 11011001 10010000 11011000 10101101 11011001 10010000 11011000 10101100 11011001 10001110 11011000 10100111 11011000 10110001 11011001 10001110 11011000 10101001 11011001 10001101 00100000 11011001 10000101 11011001 10010000 11011001 10000110 00100000 11011000 10110011 11011001 10010000 11011000 10101100 11011001 10010001 11011001 10010000 11011001 10001010 11011001 10000100 11011001 10001101 

Given verse is: فَجَعَلَهُم كَعَصْفٍ مَاْكُولٍ binary representation of this verse is :
11011001 10000001 11011001 10001110 11011000 10101100 11011001 10001110 11011000 10111001 11011001 10001110 11011001 10000100 11011001 10001110 11011001 10000111 11011001 10001111 11011001 10000101 00100000 11011001 10000011 11011001 10001110 11011000 10111001 11011001 10001110 11011000 10110101 11011001 10010010 11011001 10000001 11011001 10001101 00100000 11011001 10000101 11011001 10001110 11011000 10100111 11011001 10010010 11011001 10000011 11011001 10001111 11011001 10001000 11011001 10000100 11011001 10001101 

Given verse is: بِسْمِ اللَهِ الرَحْمَنِ الرَحِيمِ لِاِيلَافِ قُرَيْشٍ binary representation of this verse is :
11011000 10101000 11011001 10010000 11011000 10110011 11011001 10010010 11011001 10000101 11011001 10010000 00100000 11011000 10100111 11011001 10000100 11011001 10000100 11011001 10001110 11011001 10000111 11011001 10010000 00100000 11011000 10100111 11011001 10000100 11011000 10110001 11011001 10001110 11011000 10101101 11011001 10010010 11011001 10000101 11011001 10001110 11011001 10000110 11011001 10010000 00100000 11011000 10100111 11011001 10000100 11011000 10110001 11011001 10001110 11011000 10101101 11011001 10010000 11011001 10001010 11011001 10000101 11011001 10010000 00100000 11011001 10000100 11011001 10010000 11011000 10100111 11011001 10010000 11011001 10001010 11011001 10000100 11011001 10001110 11011000 10100111 11011001 10000001 11011001 10010000 00100000 11011001 10000010 11011001 10001111 11011000 10110001 11011001 10001110 11011001 10001010 11011001 10010010 11011000 10110100 11011001 10001101 

Given verse is: اِيلَافِهِم رِحْلَةَ الشِّتَااِ وَالصَّيْفِ binary representation of this verse is :
11011000 10100111 11011001 10010000 11011001 10001010 11011001 10000100 11011001 10001110 11011000 10100111 11011001 10000001 11011001 10010000 11011001 10000111 11011001 10010000 11011001 10000101 00100000 11011000 10110001 11011001 10010000 11011000 10101101 11011001 10010010 11011001 10000100 11011001 10001110 11011000 10101001 11011001 10001110 00100000 11011000 10100111 11011001 10000100 11011000 10110100 11011001 10010001 11011001 10010000 11011000 10101010 11011001 10001110 11011000 10100111 11011000 10100111 11011001 10010000 00100000 11011001 10001000 11011001 10001110 11011000 10100111 11011001 10000100 11011000 10110101 11011001 10010001 11011001 10001110 11011001 10001010 11011001 10010010 11011001 10000001 11011001 10010000 

Given verse is: فَلْيَعْبُدُوا رَبَّ هَذَا الْبَيْتِ binary representation of this verse is :
11011001 10000001 11011001 10001110 11011001 10000100 11011001 10010010 11011001 10001010 11011001 10001110 11011000 10111001 11011001 10010010 11011000 10101000 11011001 10001111 11011000 10101111 11011001 10001111 11011001 10001000 11011000 10100111 00100000 11011000 10110001 11011001 10001110 11011000 10101000 11011001 10010001 11011001 10001110 00100000 11011001 10000111 11011001 10001110 11011000 10110000 11011001 10001110 11011000 10100111 00100000 11011000 10100111 11011001 10000100 11011001 10010010 11011000 10101000 11011001 10001110 11011001 10001010 11011001 10010010 11011000 10101010 11011001 10010000 

Given verse is: الَذِي اَطْعَمَهُم مِن جُوعٍ وَآمَنَهُم مِن خَوفٍ binary representation of this verse is :
11011000 10100111 11011001 10000100 11011001 10001110 11011000 10110000 11011001 10010000 11011001 10001010 00100000 11011000 10100111 11011001 10001110 11011000 10110111 11011001 10010010 11011000 10111001 11011001 10001110 11011001 10000101 11011001 10001110 11011001 10000111 11011001 10001111 11011001 10000101 00100000 11011001 10000101 11011001 10010000 11011001 10000110 00100000 11011000 10101100 11011001 10001111 11011001 10001000 11011000 10111001 11011001 10001101 00100000 11011001 10001000 11011001 10001110 11011000 10100010 11011001 10000101 11011001 10001110 11011001 10000110 11011001 10001110 11011001 10000111 11011001 10001111 11011001 10000101 00100000 11011001 10000101 11011001 10010000 11011001 10000110 00100000 11011000 10101110 11011001 10001110 11011001 10001000 11011001 10000001 11011001 10001101 

Given verse is: بِسْمِ اللَهِ الرَحْمَنِ الرَحِيمِ اَرَاَيْتَ الَذِي يُكَذِّبُ بِالدِّينِ binary representation of this verse is :
11011000 10101000 11011001 10010000 11011000 10110011 11011001 10010010 11011001 10000101 11011001 10010000 00100000 11011000 10100111 11011001 10000100 11011001 10000100 11011001 10001110 11011001 10000111 11011001 10010000 00100000 11011000 10100111 11011001 10000100 11011000 10110001 11011001 10001110 11011000 10101101 11011001 10010010 11011001 10000101 11011001 10001110 11011001 10000110 11011001 10010000 00100000 11011000 10100111 11011001 10000100 11011000 10110001 11011001 10001110 11011000 10101101 11011001 10010000 11011001 10001010 11011001 10000101 11011001 10010000 00100000 11011000 10100111 11011001 10001110 11011000 10110001 11011001 10001110 11011000 10100111 11011001 10001110 11011001 10001010 11011001 10010010 11011000 10101010 11011001 10001110 00100000 11011000 10100111 11011001 10000100 11011001 10001110 11011000 10110000 11011001 10010000 11011001 10001010 00100000 11011001 10001010 11011001 10001111 11011001 10000011 11011001 10001110 11011000 10110000 11011001 10010001 11011001 10010000 11011000 10101000 11011001 10001111 00100000 11011000 10101000 11011001 10010000 11011000 10100111 11011001 10000100 11011000 10101111 11011001 10010001 11011001 10010000 11011001 10001010 11011001 10000110 11011001 10010000 

Given verse is: فَذَلِكَ الَذِي يَدُعُّ الْيَتِيمَ binary representation of this verse is :
11011001 10000001 11011001 10001110 11011000 10110000 11011001 10001110 11011001 10000100 11011001 10010000 11011001 10000011 11011001 10001110 00100000 11011000 10100111 11011001 10000100 11011001 10001110 11011000 10110000 11011001 10010000 11011001 10001010 00100000 11011001 10001010 11011001 10001110 11011000 10101111 11011001 10001111 11011000 10111001 11011001 10010001 11011001 10001111 00100000 11011000 10100111 11011001 10000100 11011001 10010010 11011001 10001010 11011001 10001110 11011000 10101010 11011001 10010000 11011001 10001010 11011001 10000101 11011001 10001110 

Given verse is: وَلَا يَحُضُّ عَلَي طَعَامِ الْمِسْكِينِ binary representation of this verse is :
11011001 10001000 11011001 10001110 11011001 10000100 11011001 10001110 11011000 10100111 00100000 11011001 10001010 11011001 10001110 11011000 10101101 11011001 10001111 11011000 10110110 11011001 10010001 11011001 10001111 00100000 11011000 10111001 11011001 10001110 11011001 10000100 11011001 10001110 11011001 10001010 00100000 11011000 10110111 11011001 10001110 11011000 10111001 11011001 10001110 11011000 10100111 11011001 10000101 11011001 10010000 00100000 11011000 10100111 11011001 10000100 11011001 10010010 11011001 10000101 11011001 10010000 11011000 10110011 11011001 10010010 11011001 10000011 11011001 10010000 11011001 10001010 11011001 10000110 11011001 10010000 

Given verse is: فَوَيْلٌ لِلْمُصَلِينَ binary representation of this verse is :
11011001 10000001 11011001 10001110 11011001 10001000 11011001 10001110 11011001 10001010 11011001 10010010 11011001 10000100 11011001 10001100 00100000 11011001 10000100 11011001 10010000 11011001 10000100 11011001 10010010 11011001 10000101 11011001 10001111 11011000 10110101 11011001 10001110 11011001 10000100 11011001 10010000 11011001 10001010 11011001 10000110 11011001 10001110 

Given verse is: الَذِينَ هُم عَن صَلَاتِهِم سَاهُونَ binary representation of this verse is :
11011000 10100111 11011001 10000100 11011001 10001110 11011000 10110000 11011001 10010000 11011001 10001010 11011001 10000110 11011001 10001110 00100000 11011001 10000111 11011001 10001111 11011001 10000101 00100000 11011000 10111001 11011001 10001110 11011001 10000110 00100000 11011000 10110101 11011001 10001110 11011001 10000100 11011001 10001110 11011000 10100111 11011000 10101010 11011001 10010000 11011001 10000111 11011001 10010000 11011001 10000101 00100000 11011000 10110011 11011001 10001110 11011000 10100111 11011001 10000111 11011001 10001111 11011001 10001000 11011001 10000110 11011001 10001110 

Given verse is: الَذِينَ هُم يُرَااُونَ binary representation of this verse is :
11011000 10100111 11011001 10000100 11011001 10001110 11011000 10110000 11011001 10010000 11011001 10001010 11011001 10000110 11011001 10001110 00100000 11011001 10000111 11011001 10001111 11011001 10000101 00100000 11011001 10001010 11011001 10001111 11011000 10110001 11011001 10001110 11011000 10100111 11011000 10100111 11011001 10001111 11011001 10001000 11011001 10000110 11011001 10001110 

Given verse is: وَيَمنَعُونَ الْمَاعُونَ binary representation of this verse is :
11011001 10001000 11011001 10001110 11011001 10001010 11011001 10001110 11011001 10000101 11011001 10000110 11011001 10001110 11011000 10111001 11011001 10001111 11011001 10001000 11011001 10000110 11011001 10001110 00100000 11011000 10100111 11011001 10000100 11011001 10010010 11011001 10000101 11011001 10001110 11011000 10100111 11011000 10111001 11011001 10001111 11011001 10001000 11011001 10000110 11011001 10001110 

Given verse is: بِسْمِ اللَهِ الرَحْمَنِ الرَحِيمِ اِنَا اَعْطَيْنَاكَ الْكَوثَرَ binary representation of this verse is :
11011000 10101000 11011001 10010000 11011000 10110011 11011001 10010010 11011001 10000101 11011001 10010000 00100000 11011000 10100111 11011001 10000100 11011001 10000100 11011001 10001110 11011001 10000111 11011001 10010000 00100000 11011000 10100111 11011001 10000100 11011000 10110001 11011001 10001110 11011000 10101101 11011001 10010010 11011001 10000101 11011001 10001110 11011001 10000110 11011001 10010000 00100000 11011000 10100111 11011001 10000100 11011000 10110001 11011001 10001110 11011000 10101101 11011001 10010000 11011001 10001010 11011001 10000101 11011001 10010000 00100000 11011000 10100111 11011001 10010000 11011001 10000110 11011001 10001110 11011000 10100111 00100000 11011000 10100111 11011001 10001110 11011000 10111001 11011001 10010010 11011000 10110111 11011001 10001110 11011001 10001010 11011001 10010010 11011001 10000110 11011001 10001110 11011000 10100111 11011001 10000011 11011001 10001110 00100000 11011000 10100111 11011001 10000100 11011001 10010010 11011001 10000011 11011001 10001110 11011001 10001000 11011000 10101011 11011001 10001110 11011000 10110001 11011001 10001110 

Given verse is: فَصَلِ لِرَبِّكَ وَانحَرْ binary representation of this verse is :
11011001 10000001 11011001 10001110 11011000 10110101 11011001 10001110 11011001 10000100 11011001 10010000 00100000 11011001 10000100 11011001 10010000 11011000 10110001 11011001 10001110 11011000 10101000 11011001 10010001 11011001 10010000 11011001 10000011 11011001 10001110 00100000 11011001 10001000 11011001 10001110 11011000 10100111 11011001 10000110 11011000 10101101 11011001 10001110 11011000 10110001 11011001 10010010 

Given verse is: اِنَ شَانِيَكَ هُوَ الْاَبتَرُ binary representation of this verse is :
11011000 10100111 11011001 10010000 11011001 10000110 11011001 10001110 00100000 11011000 10110100 11011001 10001110 11011000 10100111 11011001 10000110 11011001 10010000 11011001 10001010 11011001 10001110 11011001 10000011 11011001 10001110 00100000 11011001 10000111 11011001 10001111 11011001 10001000 11011001 10001110 00100000 11011000 10100111 11011001 10000100 11011001 10010010 11011000 10100111 11011001 10001110 11011000 10101000 11011000 10101010 11011001 10001110 11011000 10110001 11011001 10001111 

Given verse is: بِسْمِ اللَهِ الرَحْمَنِ الرَحِيمِ قُلْ يَا اَيُّهَا الْكَافِرُونَ binary representation of this verse is :
11011000 10101000 11011001 10010000 11011000 10110011 11011001 10010010 11011001 10000101 11011001 10010000 00100000 11011000 10100111 11011001 10000100 11011001 10000100 11011001 10001110 11011001 10000111 11011001 10010000 00100000 11011000 10100111 11011001 10000100 11011000 10110001 11011001 10001110 11011000 10101101 11011001 10010010 11011001 10000101 11011001 10001110 11011001 10000110 11011001 10010000 00100000 11011000 10100111 11011001 10000100 11011000 10110001 11011001 10001110 11011000 10101101 11011001 10010000 11011001 10001010 11011001 10000101 11011001 10010000 00100000 11011001 10000010 11011001 10001111 11011001 10000100 11011001 10010010 00100000 11011001 10001010 11011001 10001110 11011000 10100111 00100000 11011000 10100111 11011001 10001110 11011001 10001010 11011001 10010001 11011001 10001111 11011001 10000111 11011001 10001110 11011000 10100111 00100000 11011000 10100111 11011001 10000100 11011001 10010010 11011001 10000011 11011001 10001110 11011000 10100111 11011001 10000001 11011001 10010000 11011000 10110001 11011001 10001111 11011001 10001000 11011001 10000110 11011001 10001110 

Given verse is: لَا اَعْبُدُ مَا تَعْبُدُونَ binary representation of this verse is :
11011001 10000100 11011001 10001110 11011000 10100111 00100000 11011000 10100111 11011001 10001110 11011000 10111001 11011001 10010010 11011000 10101000 11011001 10001111 11011000 10101111 11011001 10001111 00100000 11011001 10000101 11011001 10001110 11011000 10100111 00100000 11011000 10101010 11011001 10001110 11011000 10111001 11011001 10010010 11011000 10101000 11011001 10001111 11011000 10101111 11011001 10001111 11011001 10001000 11011001 10000110 11011001 10001110 

Given verse is: وَلَا اَنتُم عَابِدُونَ مَا اَعْبُدُ binary representation of this verse is :
11011001 10001000 11011001 10001110 11011001 10000100 11011001 10001110 11011000 10100111 00100000 11011000 10100111 11011001 10001110 11011001 10000110 11011000 10101010 11011001 10001111 11011001 10000101 00100000 11011000 10111001 11011001 10001110 11011000 10100111 11011000 10101000 11011001 10010000 11011000 10101111 11011001 10001111 11011001 10001000 11011001 10000110 11011001 10001110 00100000 11011001 10000101 11011001 10001110 11011000 10100111 00100000 11011000 10100111 11011001 10001110 11011000 10111001 11011001 10010010 11011000 10101000 11011001 10001111 11011000 10101111 11011001 10001111 

Given verse is: وَلَا اَنَا عَابِدٌ مَا عَبَدْتُم binary representation of this verse is :
11011001 10001000 11011001 10001110 11011001 10000100 11011001 10001110 11011000 10100111 00100000 11011000 10100111 11011001 10001110 11011001 10000110 11011001 10001110 11011000 10100111 00100000 11011000 10111001 11011001 10001110 11011000 10100111 11011000 10101000 11011001 10010000 11011000 10101111 11011001 10001100 00100000 11011001 10000101 11011001 10001110 11011000 10100111 00100000 11011000 10111001 11011001 10001110 11011000 10101000 11011001 10001110 11011000 10101111 11011001 10010010 11011000 10101010 11011001 10001111 11011001 10000101 

Given verse is: وَلَا اَنتُم عَابِدُونَ مَا اَعْبُدُ binary representation of this verse is :
11011001 10001000 11011001 10001110 11011001 10000100 11011001 10001110 11011000 10100111 00100000 11011000 10100111 11011001 10001110 11011001 10000110 11011000 10101010 11011001 10001111 11011001 10000101 00100000 11011000 10111001 11011001 10001110 11011000 10100111 11011000 10101000 11011001 10010000 11011000 10101111 11011001 10001111 11011001 10001000 11011001 10000110 11011001 10001110 00100000 11011001 10000101 11011001 10001110 11011000 10100111 00100000 11011000 10100111 11011001 10001110 11011000 10111001 11011001 10010010 11011000 10101000 11011001 10001111 11011000 10101111 11011001 10001111 

Given verse is: لَكُم دِينُكُم وَلِيَ دِينِ binary representation of this verse is :
11011001 10000100 11011001 10001110 11011001 10000011 11011001 10001111 11011001 10000101 00100000 11011000 10101111 11011001 10010000 11011001 10001010 11011001 10000110 11011001 10001111 11011001 10000011 11011001 10001111 11011001 10000101 00100000 11011001 10001000 11011001 10001110 11011001 10000100 11011001 10010000 11011001 10001010 11011001 10001110 00100000 11011000 10101111 11011001 10010000 11011001 10001010 11011001 10000110 11011001 10010000 

Given verse is: بِسْمِ اللَهِ الرَحْمَنِ الرَحِيمِ اِذَا جَااَ نَصْرُ اللَهِ وَالْفَتْحُ binary representation of this verse is :
11011000 10101000 11011001 10010000 11011000 10110011 11011001 10010010 11011001 10000101 11011001 10010000 00100000 11011000 10100111 11011001 10000100 11011001 10000100 11011001 10001110 11011001 10000111 11011001 10010000 00100000 11011000 10100111 11011001 10000100 11011000 10110001 11011001 10001110 11011000 10101101 11011001 10010010 11011001 10000101 11011001 10001110 11011001 10000110 11011001 10010000 00100000 11011000 10100111 11011001 10000100 11011000 10110001 11011001 10001110 11011000 10101101 11011001 10010000 11011001 10001010 11011001 10000101 11011001 10010000 00100000 11011000 10100111 11011001 10010000 11011000 10110000 11011001 10001110 11011000 10100111 00100000 11011000 10101100 11011001 10001110 11011000 10100111 11011000 10100111 11011001 10001110 00100000 11011001 10000110 11011001 10001110 11011000 10110101 11011001 10010010 11011000 10110001 11011001 10001111 00100000 11011000 10100111 11011001 10000100 11011001 10000100 11011001 10001110 11011001 10000111 11011001 10010000 00100000 11011001 10001000 11011001 10001110 11011000 10100111 11011001 10000100 11011001 10010010 11011001 10000001 11011001 10001110 11011000 10101010 11011001 10010010 11011000 10101101 11011001 10001111 

Given verse is: وَرَاَيْتَ النَاسَ يَدْخُلُونَ فِي دِينِ اللَهِ اَفْوَاجًا binary representation of this verse is :
11011001 10001000 11011001 10001110 11011000 10110001 11011001 10001110 11011000 10100111 11011001 10001110 11011001 10001010 11011001 10010010 11011000 10101010 11011001 10001110 00100000 11011000 10100111 11011001 10000100 11011001 10000110 11011001 10001110 11011000 10100111 11011000 10110011 11011001 10001110 00100000 11011001 10001010 11011001 10001110 11011000 10101111 11011001 10010010 11011000 10101110 11011001 10001111 11011001 10000100 11011001 10001111 11011001 10001000 11011001 10000110 11011001 10001110 00100000 11011001 10000001 11011001 10010000 11011001 10001010 00100000 11011000 10101111 11011001 10010000 11011001 10001010 11011001 10000110 11011001 10010000 00100000 11011000 10100111 11011001 10000100 11011001 10000100 11011001 10001110 11011001 10000111 11011001 10010000 00100000 11011000 10100111 11011001 10001110 11011001 10000001 11011001 10010010 11011001 10001000 11011001 10001110 11011000 10100111 11011000 10101100 11011001 10001011 11011000 10100111 

Given verse is: فَسَبِّحْ بِحَمدِ رَبِّكَ وَاسْتَغْفِرْهُ اِنَهُ كَانَ تَوَّابًا binary representation of this verse is :
11011001 10000001 11011001 10001110 11011000 10110011 11011001 10001110 11011000 10101000 11011001 10010001 11011001 10010000 11011000 10101101 11011001 10010010 00100000 11011000 10101000 11011001 10010000 11011000 10101101 11011001 10001110 11011001 10000101 11011000 10101111 11011001 10010000 00100000 11011000 10110001 11011001 10001110 11011000 10101000 11011001 10010001 11011001 10010000 11011001 10000011 11011001 10001110 00100000 11011001 10001000 11011001 10001110 11011000 10100111 11011000 10110011 11011001 10010010 11011000 10101010 11011001 10001110 11011000 10111010 11011001 10010010 11011001 10000001 11011001 10010000 11011000 10110001 11011001 10010010 11011001 10000111 11011001 10001111 00100000 11011000 10100111 11011001 10010000 11011001 10000110 11011001 10001110 11011001 10000111 11011001 10001111 00100000 11011001 10000011 11011001 10001110 11011000 10100111 11011001 10000110 11011001 10001110 00100000 11011000 10101010 11011001 10001110 11011001 10001000 11011001 10010001 11011001 10001110 11011000 10100111 11011000 10101000 11011001 10001011 11011000 10100111 

Given verse is: بِسْمِ اللَهِ الرَحْمَنِ الرَحِيمِ تَبَّتْ يَدَا اَبِي لَهَبٍ وَتَبَّ binary representation of this verse is :
11011000 10101000 11011001 10010000 11011000 10110011 11011001 10010010 11011001 10000101 11011001 10010000 00100000 11011000 10100111 11011001 10000100 11011001 10000100 11011001 10001110 11011001 10000111 11011001 10010000 00100000 11011000 10100111 11011001 10000100 11011000 10110001 11011001 10001110 11011000 10101101 11011001 10010010 11011001 10000101 11011001 10001110 11011001 10000110 11011001 10010000 00100000 11011000 10100111 11011001 10000100 11011000 10110001 11011001 10001110 11011000 10101101 11011001 10010000 11011001 10001010 11011001 10000101 11011001 10010000 00100000 11011000 10101010 11011001 10001110 11011000 10101000 11011001 10010001 11011001 10001110 11011000 10101010 11011001 10010010 00100000 11011001 10001010 11011001 10001110 11011000 10101111 11011001 10001110 11011000 10100111 00100000 11011000 10100111 11011001 10001110 11011000 10101000 11011001 10010000 11011001 10001010 00100000 11011001 10000100 11011001 10001110 11011001 10000111 11011001 10001110 11011000 10101000 11011001 10001101 00100000 11011001 10001000 11011001 10001110 11011000 10101010 11011001 10001110 11011000 10101000 11011001 10010001 11011001 10001110 

Given verse is: مَا اَغْنَي عَنهُ مَالُهُ وَمَا كَسَبَ binary representation of this verse is :
11011001 10000101 11011001 10001110 11011000 10100111 00100000 11011000 10100111 11011001 10001110 11011000 10111010 11011001 10010010 11011001 10000110 11011001 10001110 11011001 10001010 00100000 11011000 10111001 11011001 10001110 11011001 10000110 11011001 10000111 11011001 10001111 00100000 11011001 10000101 11011001 10001110 11011000 10100111 11011001 10000100 11011001 10001111 11011001 10000111 11011001 10001111 00100000 11011001 10001000 11011001 10001110 11011001 10000101 11011001 10001110 11011000 10100111 00100000 11011001 10000011 11011001 10001110 11011000 10110011 11011001 10001110 11011000 10101000 11011001 10001110 

Given verse is: سَيَصْلَي نَارًا ذَاتَ لَهَبٍ binary representation of this verse is :
11011000 10110011 11011001 10001110 11011001 10001010 11011001 10001110 11011000 10110101 11011001 10010010 11011001 10000100 11011001 10001110 11011001 10001010 00100000 11011001 10000110 11011001 10001110 11011000 10100111 11011000 10110001 11011001 10001011 11011000 10100111 00100000 11011000 10110000 11011001 10001110 11011000 10100111 11011000 10101010 11011001 10001110 00100000 11011001 10000100 11011001 10001110 11011001 10000111 11011001 10001110 11011000 10101000 11011001 10001101 

Given verse is: وَامرَاَتُهُ حَم َالَةَ الْحَطَبِ binary representation of this verse is :
11011001 10001000 11011001 10001110 11011000 10100111 11011001 10000101 11011000 10110001 11011001 10001110 11011000 10100111 11011001 10001110 11011000 10101010 11011001 10001111 11011001 10000111 11011001 10001111 00100000 11011000 10101101 11011001 10001110 11011001 10000101 00100000 11011001 10001110 11011000 10100111 11011001 10000100 11011001 10001110 11011000 10101001 11011001 10001110 00100000 11011000 10100111 11011001 10000100 11011001 10010010 11011000 10101101 11011001 10001110 11011000 10110111 11011001 10001110 11011000 10101000 11011001 10010000 

Given verse is: فِي جِيدِهَا حَبلٌ مِن مَسَدٍ binary representation of this verse is :
11011001 10000001 11011001 10010000 11011001 10001010 00100000 11011000 10101100 11011001 10010000 11011001 10001010 11011000 10101111 11011001 10010000 11011001 10000111 11011001 10001110 11011000 10100111 00100000 11011000 10101101 11011001 10001110 11011000 10101000 11011001 10000100 11011001 10001100 00100000 11011001 10000101 11011001 10010000 11011001 10000110 00100000 11011001 10000101 11011001 10001110 11011000 10110011 11011001 10001110 11011000 10101111 11011001 10001101 

Given verse is: بِسْمِ اللَهِ الرَحْمَنِ الرَحِيمِ قُلْ هُوَ اللَهُ اَحَدٌ binary representation of this verse is :
11011000 10101000 11011001 10010000 11011000 10110011 11011001 10010010 11011001 10000101 11011001 10010000 00100000 11011000 10100111 11011001 10000100 11011001 10000100 11011001 10001110 11011001 10000111 11011001 10010000 00100000 11011000 10100111 11011001 10000100 11011000 10110001 11011001 10001110 11011000 10101101 11011001 10010010 11011001 10000101 11011001 10001110 11011001 10000110 11011001 10010000 00100000 11011000 10100111 11011001 10000100 11011000 10110001 11011001 10001110 11011000 10101101 11011001 10010000 11011001 10001010 11011001 10000101 11011001 10010000 00100000 11011001 10000010 11011001 10001111 11011001 10000100 11011001 10010010 00100000 11011001 10000111 11011001 10001111 11011001 10001000 11011001 10001110 00100000 11011000 10100111 11011001 10000100 11011001 10000100 11011001 10001110 11011001 10000111 11011001 10001111 00100000 11011000 10100111 11011001 10001110 11011000 10101101 11011001 10001110 11011000 10101111 11011001 10001100 

Given verse is: اللَهُ الصَّمَدُ binary representation of this verse is :
11011000 10100111 11011001 10000100 11011001 10000100 11011001 10001110 11011001 10000111 11011001 10001111 00100000 11011000 10100111 11011001 10000100 11011000 10110101 11011001 10010001 11011001 10001110 11011001 10000101 11011001 10001110 11011000 10101111 11011001 10001111 

Given verse is: لَم يَلِدْ وَلَم يُولَدْ binary representation of this verse is :
11011001 10000100 11011001 10001110 11011001 10000101 00100000 11011001 10001010 11011001 10001110 11011001 10000100 11011001 10010000 11011000 10101111 11011001 10010010 00100000 11011001 10001000 11011001 10001110 11011001 10000100 11011001 10001110 11011001 10000101 00100000 11011001 10001010 11011001 10001111 11011001 10001000 11011001 10000100 11011001 10001110 11011000 10101111 11011001 10010010 

Given verse is: وَلَم يَكُن لَهُ كُفُوًا اَحَدٌ binary representation of this verse is :
11011001 10001000 11011001 10001110 11011001 10000100 11011001 10001110 11011001 10000101 00100000 11011001 10001010 11011001 10001110 11011001 10000011 11011001 10001111 11011001 10000110 00100000 11011001 10000100 11011001 10001110 11011001 10000111 11011001 10001111 00100000 11011001 10000011 11011001 10001111 11011001 10000001 11011001 10001111 11011001 10001000 11011001 10001011 11011000 10100111 00100000 11011000 10100111 11011001 10001110 11011000 10101101 11011001 10001110 11011000 10101111 11011001 10001100 

Given verse is: بِسْمِ اللَهِ الرَحْمَنِ الرَحِيمِ قُلْ اَعُوذُ بِرَبِّ الْفَلَقِ binary representation of this verse is :
11011000 10101000 11011001 10010000 11011000 10110011 11011001 10010010 11011001 10000101 11011001 10010000 00100000 11011000 10100111 11011001 10000100 11011001 10000100 11011001 10001110 11011001 10000111 11011001 10010000 00100000 11011000 10100111 11011001 10000100 11011000 10110001 11011001 10001110 11011000 10101101 11011001 10010010 11011001 10000101 11011001 10001110 11011001 10000110 11011001 10010000 00100000 11011000 10100111 11011001 10000100 11011000 10110001 11011001 10001110 11011000 10101101 11011001 10010000 11011001 10001010 11011001 10000101 11011001 10010000 00100000 11011001 10000010 11011001 10001111 11011001 10000100 11011001 10010010 00100000 11011000 10100111 11011001 10001110 11011000 10111001 11011001 10001111 11011001 10001000 11011000 10110000 11011001 10001111 00100000 11011000 10101000 11011001 10010000 11011000 10110001 11011001 10001110 11011000 10101000 11011001 10010001 11011001 10010000 00100000 11011000 10100111 11011001 10000100 11011001 10010010 11011001 10000001 11011001 10001110 11011001 10000100 11011001 10001110 11011001 10000010 11011001 10010000 

Given verse is: مِن شَرِ مَا خَلَقَ binary representation of this verse is :
11011001 10000101 11011001 10010000 11011001 10000110 00100000 11011000 10110100 11011001 10001110 11011000 10110001 11011001 10010000 00100000 11011001 10000101 11011001 10001110 11011000 10100111 00100000 11011000 10101110 11011001 10001110 11011001 10000100 11011001 10001110 11011001 10000010 11011001 10001110 

Given verse is: وَمِن شَرِ غَاسِقٍ اِذَا وَقَبَ binary representation of this verse is :
11011001 10001000 11011001 10001110 11011001 10000101 11011001 10010000 11011001 10000110 00100000 11011000 10110100 11011001 10001110 11011000 10110001 11011001 10010000 00100000 11011000 10111010 11011001 10001110 11011000 10100111 11011000 10110011 11011001 10010000 11011001 10000010 11011001 10001101 00100000 11011000 10100111 11011001 10010000 11011000 10110000 11011001 10001110 11011000 10100111 00100000 11011001 10001000 11011001 10001110 11011001 10000010 11011001 10001110 11011000 10101000 11011001 10001110 

Given verse is: وَمِن شَرِ النَفَّاثَاتِ فِي الْعُقَدِ binary representation of this verse is :
11011001 10001000 11011001 10001110 11011001 10000101 11011001 10010000 11011001 10000110 00100000 11011000 10110100 11011001 10001110 11011000 10110001 11011001 10010000 00100000 11011000 10100111 11011001 10000100 11011001 10000110 11011001 10001110 11011001 10000001 11011001 10010001 11011001 10001110 11011000 10100111 11011000 10101011 11011001 10001110 11011000 10100111 11011000 10101010 11011001 10010000 00100000 11011001 10000001 11011001 10010000 11011001 10001010 00100000 11011000 10100111 11011001 10000100 11011001 10010010 11011000 10111001 11011001 10001111 11011001 10000010 11011001 10001110 11011000 10101111 11011001 10010000 

Given verse is: وَمِن شَرِ حَاسِدٍ اِذَا حَسَدَ binary representation of this verse is :
11011001 10001000 11011001 10001110 11011001 10000101 11011001 10010000 11011001 10000110 00100000 11011000 10110100 11011001 10001110 11011000 10110001 11011001 10010000 00100000 11011000 10101101 11011001 10001110 11011000 10100111 11011000 10110011 11011001 10010000 11011000 10101111 11011001 10001101 00100000 11011000 10100111 11011001 10010000 11011000 10110000 11011001 10001110 11011000 10100111 00100000 11011000 10101101 11011001 10001110 11011000 10110011 11011001 10001110 11011000 10101111 11011001 10001110 

Given verse is: بِسْمِ اللَهِ الرَحْمَنِ الرَحِيمِ قُلْ اَعُوذُ بِرَبِّ النَاسِ binary representation of this verse is :
11011000 10101000 11011001 10010000 11011000 10110011 11011001 10010010 11011001 10000101 11011001 10010000 00100000 11011000 10100111 11011001 10000100 11011001 10000100 11011001 10001110 11011001 10000111 11011001 10010000 00100000 11011000 10100111 11011001 10000100 11011000 10110001 11011001 10001110 11011000 10101101 11011001 10010010 11011001 10000101 11011001 10001110 11011001 10000110 11011001 10010000 00100000 11011000 10100111 11011001 10000100 11011000 10110001 11011001 10001110 11011000 10101101 11011001 10010000 11011001 10001010 11011001 10000101 11011001 10010000 00100000 11011001 10000010 11011001 10001111 11011001 10000100 11011001 10010010 00100000 11011000 10100111 11011001 10001110 11011000 10111001 11011001 10001111 11011001 10001000 11011000 10110000 11011001 10001111 00100000 11011000 10101000 11011001 10010000 11011000 10110001 11011001 10001110 11011000 10101000 11011001 10010001 11011001 10010000 00100000 11011000 10100111 11011001 10000100 11011001 10000110 11011001 10001110 11011000 10100111 11011000 10110011 11011001 10010000 

Given verse is: مَلِكِ النَاسِ binary representation of this verse is :
11011001 10000101 11011001 10001110 11011001 10000100 11011001 10010000 11011001 10000011 11011001 10010000 00100000 11011000 10100111 11011001 10000100 11011001 10000110 11011001 10001110 11011000 10100111 11011000 10110011 11011001 10010000 

Given verse is: اِلَهِ النَاسِ binary representation of this verse is :
11011000 10100111 11011001 10010000 11011001 10000100 11011001 10001110 11011001 10000111 11011001 10010000 00100000 11011000 10100111 11011001 10000100 11011001 10000110 11011001 10001110 11011000 10100111 11011000 10110011 11011001 10010000 

Given verse is: مِن شَرِ الْوَسْوَاسِ الْخَنَاسِ binary representation of this verse is :
11011001 10000101 11011001 10010000 11011001 10000110 00100000 11011000 10110100 11011001 10001110 11011000 10110001 11011001 10010000 00100000 11011000 10100111 11011001 10000100 11011001 10010010 11011001 10001000 11011001 10001110 11011000 10110011 11011001 10010010 11011001 10001000 11011001 10001110 11011000 10100111 11011000 10110011 11011001 10010000 00100000 11011000 10100111 11011001 10000100 11011001 10010010 11011000 10101110 11011001 10001110 11011001 10000110 11011001 10001110 11011000 10100111 11011000 10110011 11011001 10010000 

Given verse is: الَذِي يُوَسْوِسُ فِي صُدُورِ النَاسِ binary representation of this verse is :
11011000 10100111 11011001 10000100 11011001 10001110 11011000 10110000 11011001 10010000 11011001 10001010 00100000 11011001 10001010 11011001 10001111 11011001 10001000 11011001 10001110 11011000 10110011 11011001 10010010 11011001 10001000 11011001 10010000 11011000 10110011 11011001 10001111 00100000 11011001 10000001 11011001 10010000 11011001 10001010 00100000 11011000 10110101 11011001 10001111 11011000 10101111 11011001 10001111 11011001 10001000 11011000 10110001 11011001 10010000 00100000 11011000 10100111 11011001 10000100 11011001 10000110 11011001 10001110 11011000 10100111 11011000 10110011 11011001 10010000 

Given verse is: مِنَ الْجِنَةِ وَالنَاسِ binary representation of this verse is :
11011001 10000101 11011001 10010000 11011001 10000110 11011001 10001110 00100000 11011000 10100111 11011001 10000100 11011001 10010010 11011000 10101100 11011001 10010000 11011001 10000110 11011001 10001110 11011000 10101001 11011001 10010000 00100000 11011001 10001000 11011001 10001110 11011000 10100111 11011001 10000100 11011001 10000110 11011001 10001110 11011000 10100111 11011000 10110011 11011001 10010000 
